# Supplementary material for: Deep_KsuccSite: A novel deep learning method for the identification of lysine succinylation sites
Source: Front Genet. 2022 Sep 29;13:1007618. doi: 10.3389/fgene.2022.1007618 (PMC9557156; doi:10.3389/fgene.2022.1007618)
Supplement: Supplementary file 1 [file Table2.XLSX]

## Sheet: Sheet1
Supplementary Table S2 Parameters range and settings of 1D-CNN
Name	Range	Setting
Activation function	Relu, tanh, sigmoid,softmax	Relu
Dropout rate	0.1,0.2,0.3,0.4,0.5	0.4
Filter length	1,2,3,4	2
Per-parameter adaptive learning rate methods	SGD,RMSprop,Adagrad,Adadelta,Adam	SGD
Learning rate	0.1,0.01,0.001,0.0001	0.001
