# Supplementary material for: Deep_KsuccSite: A novel deep learning method for the identification of lysine succinylation sites
Source: Front Genet. 2022 Sep 29;13:1007618. doi: 10.3389/fgene.2022.1007618 (PMC9557156; doi:10.3389/fgene.2022.1007618)
Supplement: Supplementary file 2 [file Table3.XLSX]

## Sheet: Sheet1
Supplementary Table S3 Comparison of voting on different base models
Model1	√			√		√	√
Model2		√		√	√		√
Model3			√		√	√	√
Acc	63.02	67.27	69.42	67.09	70.68	71.33	71.87
Re	82.1	74.32	67.84	80.21	72.2	75.15	77.03
Pre	59.93	65.73	70.76	64.06	70.7	70.42	70.4
F1	69.28	69.76	69.27	71.23	71.45	72.71	73.57
MCC	27.61	34.68	38.9	35.06	41.33	42.69	43.85
AUC	67.46	73.03	75.89	73.45	77.71	77.3	78.03
Model1 denotes base classifier based on CTDC, Model2 denotes base classifier based on the combination of APAAC and EGAAC. Model3 denotes base classifier based on embedding.
