# Supplementary material for: Deep_KsuccSite: A novel deep learning method for the identification of lysine succinylation sites
Source: Front Genet. 2022 Sep 29;13:1007618. doi: 10.3389/fgene.2022.1007618 (PMC9557156; doi:10.3389/fgene.2022.1007618)
Supplement: Supplementary file 3 [file Table4.XLSX]

## Sheet: Sheet1
Supplementary Table S4 Performance of different feature combinations based on CNN
Featurea	√	√	√				√	√	√		√
Featureb	√			√		√	√		√	√	√
Featurec		√		√	√		√	√		√	√
Featured			√		√	√		√	√	√	√
Acc	67.38	66.79	60.8	64.81	60.98	63.02	68.7	64.51	63.49	64.93	65.47
Re	77.39	73.14	65.49	72.79	65.72	61.37	75.27	67.96	76.68	70.2	64.43
Pre	65.05	65.51	60.57	63.38	60.72	64.24	67.12	64.25	61.24	64.16	66.55
F1	70.68	69.12	62.93	67.76	63.12	62.77	70.96	66.06	68.1	67.04	65.47
MCC	35.21	33.67	21.55	29.77	21.91	26.09	37.55	28.99	27.6	29.87	30.97
AUC	72.5	72.12	65.53	69.39	65.24	66.55	73.58	69.38	68.93	68.51	70.69
Featurea denotes EGAAC, Featureb denotes APAAC, Featurec denotes CTDC, Featured denotes embedding.
