# Supplementary material for: Deep_KsuccSite: A novel deep learning method for the identification of lysine succinylation sites
Source: Front Genet. 2022 Sep 29;13:1007618. doi: 10.3389/fgene.2022.1007618 (PMC9557156; doi:10.3389/fgene.2022.1007618)
Supplement: Supplementary file 4 [file Table1.XLSX]

## Sheet: Negative
P05202	107	NLDKEYLPIGGLAEFCKASAELALGENNEVLKS
P05202	122	CKASAELALGENNEVLKSGRFVTVQTISGTGAL
P05202	150	GTGALRVGASFLQRFFKFSRDVFLPKPSWGNHT
P05202	159	SFLQRFFKFSRDVFLPKPSWGNHTPIFRDAGMQ
P05202	185	FRDAGMQLQGYRYYDPKTCGFDFSGALEDISKI
P05202	227	ACAHNPTGVDPRPEQWKEIASVVKKKNLFAFFD
P05202	234	GVDPRPEQWKEIASVVKKKNLFAFFDMAYQGFA
P05202	235	VDPRPEQWKEIASVVKKKNLFAFFDMAYQGFAS
P05202	296	NMGLYGERVGAFTVVCKDAEEAKRVESQLKILI
P05202	302	ERVGAFTVVCKDAEEAKRVESQLKILIRPLYSN
P05202	309	VVCKDAEEAKRVESQLKILIRPLYSNPPLNGAR
P05202	338	NGARIAATILTSPDLRKQWLQEVKGMADRIISM
P05202	345	TILTSPDLRKQWLQEVKGMADRIISMRTQLVSN
P05202	363	MADRIISMRTQLVSNLKKEGSSHNWQHITDQIG
P05202	387	WQHITDQIGMFCFTGLKPEQVERLTKEFSVYMT
P05202	396	MFCFTGLKPEQVERLTKEFSVYMTKDGRISVAG
P05202	404	PEQVERLTKEFSVYMTKDGRISVAGVTSGNVGY
P05202	430	TSGNVGYLAHAIHQVTKXXXXXXXXXXXXXXXX
P05202	52	VEMGPPDPILGVTEAFKRDTNSKKMNLGVGAYR
P05202	59	PILGVTEAFKRDTNSKKMNLGVGAYRDDNGKPY
P05202	73	SKKMNLGVGAYRDDNGKPYVLPSVRKAEAQIAA
P05202	82	AYRDDNGKPYVLPSVRKAEAQIAAKNLDKEYLP
P05202	90	PYVLPSVRKAEAQIAAKNLDKEYLPIGGLAEFC
P00329	227	GCKAAGAARIIAVDINKDKFAKAKELGATECIN
P00329	234	ARIIAVDINKDKFAKAKELGATECINPQDYSKP
P00329	316	QNLSMNPMLLLLGRTWKGAIFGGFKSKDSVPKL
P00329	324	LLLLGRTWKGAIFGGFKSKDSVPKLVADFMAKK
P00329	339	FKSKDSVPKLVADFMAKKFPLDPLITHVLPFEK
P00329	340	KSKDSVPKLVADFMAKKFPLDPLITHVLPFEKI
P05064	294	EEASINLNAINKCPLLKPWALTFSYGRALQASA
P05064	312	WALTFSYGRALQASALKAWGGKKENLKAAQEEY
P05064	322	LQASALKAWGGKKENLKAAQEEYIKRALANSLA
P05064	330	WGGKKENLKAAQEEYIKRALANSLACQGKYTPS
P05064	42	PGKGILAADESTGSIAKRLQSIGTENTEENRRF
P05064	99	TLYQKADDGRPFPQVIKSKGGVVGIKVDKGVVP
P16406	818	SLAQEKEKLLYGLASVKDVKLLARYLEMLKDPN
P16460	112	PCIARRQVEIAQREGAKYVSHGATGKGNDQVRF
P16460	121	IAQREGAKYVSHGATGKGNDQVRFELTCYSLAP
P16460	165	EFYNRFKGRNDLMEYAKQHGIPIPVTPKSPWSM
P16460	209	GILENPKNQAPPGLYTKTQDPAKAPNSPDVLEI
P16460	228	DPAKAPNSPDVLEIEFKKGVPVKVTNIKDGTTR
P16460	239	LEIEFKKGVPVKVTNIKDGTTRTTSLELFMYLN
P16460	310	HLDIEAFTMDREVRKIKQGLGLKFAELVYTGFW
P16460	348	EFVRHCIQKSQERVEGKVQVSVFKGQVYILGRE
P16460	355	QKSQERVEGKVQVSVFKGQVYILGRESPLSLYN
P16460	41	KEQGYDVIAYLANIGQKEDFEEARKKALKLGAK
P16460	58	EDFEEARKKALKLGAKKVFIEDVSKEFVEEFIW
P14094	289	IRVECKAYGENIGYSEKDRFQGRFDVKIEIKSX
P03930	46	SQTFPLAPSPKSLTTMKVKTPWELKWTKIYLPH
P03930	48	TFPLAPSPKSLTTMKVKTPWELKWTKIYLPHSL
P03930	54	SPKSLTTMKVKTPWELKWTKIYLPHSLPQQXXX
P03930	57	SLTTMKVKTPWELKWTKIYLPHSLPQQXXXXXX
P18242	127	KILDIACWVHHKYNSDKSSTYVKNGTSFDIHYG
P18242	355	KLGGKNYELHPDKYILKVSQGGKTICLSGFMGM
P11440	245	PEVESLQDYKNTFPKWKPGSLASHVKNLDENGL
P14069	47	KKELKELIQKELTIGSKLQDAEIARLMDDLDRN
P18760	114	DLVFIFWAPENAPLKSKMIYASSKDAIKKKLTG
P18760	121	APENAPLKSKMIYASSKDAIKKKLTGIKHELQA
P18760	144	LTGIKHELQANCYEEVKDRCTLAEKLGGSAVIS
P18760	19	SGVAVSDGVIKVFNDMKVRKSSTPEEVKKRKKA
P18760	44	EVKKRKKAVLFCLSEDKKNIILEEGKEILVGDV
P18760	92	PDKDCRYALYDATYETKESKKEDLVFIFWAPEN
P19536	106	CICEEDNCTVIWFWLHKGESQRCPNCGTHYKLV
P19536	120	LHKGESQRCPNCGTHYKLVPHQMAHXXXXXXXX
P19536	56	EEQATGLEREIMIAAQKGLDPYNMLPPKAASGT
P19536	73	GLDPYNMLPPKAASGTKEDPNLVPSISNKRIVG
P19536	85	ASGTKEDPNLVPSISNKRIVGCICEEDNCTVIW
P17665	25	FTTSVVRRSHYEEGPGKNLPFSVENKWRLLAMM
P14211	151	DICGPGTKKVHVIFNYKGKNVLINKDIRCKDDE
P14211	153	CGPGTKKVHVIFNYKGKNVLINKDIRCKDDEFT
P14211	206	QVESGSLEDDWDFLPPKKIKDPDAAKPEDWDER
P14211	209	SGSLEDDWDFLPPKKIKDPDAAKPEDWDERAKI
P14211	215	DWDFLPPKKIKDPDAAKPEDWDERAKIDDPTDS
P14211	360	NETWGVTKAAEKQMKDKQDEEQRLKEEEEDKKR
P14211	368	AAEKQMKDKQDEEQRLKEEEEDKKRKEEEEAED
P14211	48	AWTNRWVESKHKSDFGKFVLSSGKFYGDLEKDK
P14211	55	ESKHKSDFGKFVLSSGKFYGDLEKDKGLQTSQD
P14211	62	FGKFVLSSGKFYGDLEKDKGLQTSQDARFYALS
P14211	64	KFVLSSGKFYGDLEKDKGLQTSQDARFYALSAK
P14211	80	KGLQTSQDARFYALSAKFEPFSNKGQTLVVQFT
P26231	747	RGKGPLKNTSDVISAAKKIAEAGSRMDKLGRTI
P00015	73	GVIWSEETLMEYLENPKKYIPGTKMIFAGIKKK
P00015	87	NPKKYIPGTKMIFAGIKKKSEREDLIKYLKQAT
P26443	110	SEEQKRNRVRGILRIIKPCNHVLSLSFPIRRDD
P26443	147	VIEGYRAQHSQHRTPCKGGIRYSTDVSVDEVKA
P26443	162	CKGGIRYSTDVSVDEVKALASLMTYKCAVVDVP
P26443	183	LMTYKCAVVDVPFGGAKAGVKINPKNYTDNELE
P26443	187	KCAVVDVPFGGAKAGVKINPKNYTDNELEKITR
P26443	191	VDVPFGGAKAGVKINPKNYTDNELEKITRRFTM
P26443	200	AGVKINPKNYTDNELEKITRRFTMELAKKGFIG
P26443	211	DNELEKITRRFTMELAKKGFIGPGIDVPAPDMS
P26443	326	GNVGLHSMRYLHRFGAKCVGVGESDGSIWNPDG
P26443	346	VGESDGSIWNPDGIDPKELEDFKLQHGSILGFP
P26443	352	SIWNPDGIDPKELEDFKLQHGSILGFPKAKVYE
P26443	363	ELEDFKLQHGSILGFPKAKVYEGSILEADCDIL
P26443	365	EDFKLQHGSILGFPKAKVYEGSILEADCDILIP
P26443	390	ADCDILIPAASEKQLTKSNAPRVKAKIIAEGAN
P26443	415	KIIAEGANGPTTPEADKIFLERNIMVIPDLYLN
P26443	457	EWLKNLNHVSYGRLTFKYERDSNYHLLMSVQES
P26443	477	DSNYHLLMSVQESLERKFGKHGGTIPVVPTAEF
P26443	480	YHLLMSVQESLERKFGKHGGTIPVVPTAEFQDR
P26443	503	VVPTAEFQDRISGASEKDIVHSGLAYTMERSAR
P26443	527	AYTMERSARQIMRTAMKYNLGLDLRTAAYVNAI
P26443	545	NLGLDLRTAAYVNAIEKVFKVYNEAGVTFTXXX
P26443	548	LDLRTAAYVNAIEKVFKVYNEAGVTFTXXXXXX
P26443	68	HYSEAAADREDDPNFFKMVEGFFDRGASIVEDK
P26443	84	KMVEGFFDRGASIVEDKLVEDLKTRESEEQKRN
P26443	90	FDRGASIVEDKLVEDLKTRESEEQKRNRVRGIL
P21550	202	AEVYHHLKGVIKAKYGKDATNVGDEGGFAPNIL
P21550	28	LDSRGNPTVEVDLHTAKGRFRAAVPSGASTGIY
P21550	334	DDLTVTNPKRIAQAVEKKACNCLLLKVNQIGSV
P21550	335	DLTVTNPKRIAQAVEKKACNCLLLKVNQIGSVT
P21550	5	XXXXXXXXXXXXMAMQKIFAREILDSRGNPTVE
P21550	80	KAVEHINKTLGPALLEKKLSVVDQEKVDKFMIE
P08113	168	VGMTREELVKNLGTIAKSGTSEFLNKMTEAQED
P08113	348	DWELMNDIKPIWQRPSKEVEEDEYKAFYKSFSK
P08113	356	KPIWQRPSKEVEEDEYKAFYKSFSKESDDPMAY
P08113	360	QRPSKEVEEDEYKAFYKSFSKESDDPMAYIHFT
P08113	404	FVPTSAPRGLFDEYGSKKSDYIKLYVRRVFITD
P08113	473	LKVIRKKLVRKTLDMIKKIADEKYNDTFWKEFG
P08113	479	KLVRKTLDMIKKIADEKYNDTFWKEFGTNIKLG
P08113	486	DMIKKIADEKYNDTFWKEFGTNIKLGVIEDHSN
P08113	537	ITSLDQYVERMKEKQDKIYFMAGSSRKEAESSP
P08113	547	MKEKQDKIYFMAGSSRKEAESSPFVERLLKKGY
P08113	593	IQALPEFDGKRFQNVAKEGVKFDESEKTKESRE
P08113	597	PEFDGKRFQNVAKEGVKFDESEKTKESREATEK
P08113	623	SREATEKEFEPLLNWMKDKALKDKIEKAVVSQR
P08113	633	PLLNWMKDKALKDKIEKAVVSQRLTESPCALVA
P08113	682	AYQTGKDISTNYYASQKKTFEINPRHPLIRDML
P08113	702	EINPRHPLIRDMLRRIKEDEDDKTVMDLAVVLF
P08113	733	LFETATLRSGYLLPDTKAYGDRIERMLRLSLNI
P08113	95	QAEVNRMMKLIINSLYKNKEIFLRELISNASDA
P16858	105	GAEYVVESTGVFTTMEKAGAHLKGGAKRVIISA
P16858	137	APSADAPMFVMGVNHEKYDNSLKIVSNASCTTN
P16858	192	VHAITATQKTVDGPSGKLWRDGRGAAQNIIPAS
P16858	213	GRGAAQNIIPASTGAAKAVGKVIPELNGKLTGM
P16858	217	AQNIIPASTGAAKAVGKVIPELNGKLTGMAFRV
P16858	225	TGAAKAVGKVIPELNGKLTGMAFRVPTPNVSVV
P16858	252	PNVSVVDLTCRLEKPAKYDDIKKVVKQASEGPL
P16858	261	CRLEKPAKYDDIKKVVKQASEGPLKGILGYTED
P16858	3	XXXXXXXXXXXXXXMVKVGVNGFGRIGRLVTRA
P16858	332	YGYSNRVVDLMAYMASKEXXXXXXXXXXXXXXX
P16858	59	YMFQYDSTHGKFNGTVKAENGKLVINGKPITIF
P16858	70	FNGTVKAENGKLVINGKPITIFQERDPTNIKWG
P13707	106	VFVVPHQFIGKICDQLKGHLKANTIGISLIKGV
P13707	120	QLKGHLKANTIGISLIKGVDEGPNGLKLISEVI
P13707	272	CGVADLITTCYGGRNRKVAEAFARTGKSIEQLE
P13707	289	VAEAFARTGKSIEQLEKEMLNGQKLQGPQTARE
P10649	136	FEKQKPEFLKTIPEKMKLYSEFLGKRPWFAGDK
P10649	144	LKTIPEKMKLYSEFLGKRPWFAGDKVTYVDFLA
P10649	199	DFLARFEGLKKISAYMKSSRYIATPIFSKMAHW
P10649	31	HPIRMLLEYTDSSYDEKRYTMGDAPDFDRSQWL
P10649	50	TMGDAPDFDRSQWLNEKFKLGLDFPNLPYLIDG
P19157	103	AAQMDMVNDGVEDLRGKYVTLIYTNYENGKNDY
P19157	116	LRGKYVTLIYTNYENGKNDYVKALPGHLKPFET
P19157	121	VTLIYTNYENGKNDYVKALPGHLKPFETLLSQN
P19157	128	YENGKNDYVKALPGHLKPFETLLSQNQGGKAFI
P19157	191	PLLSAYVARLSARPKIKAFLSSPEHVNRPINGN
P19157	82	SNAILRHLGRSLGLYGKNQREAAQMDMVNDGVE
P10853	109	REIQTAVRLLLPGELAKHAVSEGTKAVTKYTSS
P10853	117	LLLPGELAKHAVSEGTKAVTKYTSSKXXXXXXX
P10853	121	GELAKHAVSEGTKAVTKYTSSKXXXXXXXXXXX
P10853	35	VTKAQKKDGKKRKRSRKESYSVYVYKVLKQVHP
P10853	44	KKRKRSRKESYSVYVYKVLKQVHPDTGISSKAM
P10853	47	KRSRKESYSVYVYKVLKQVHPDTGISSKAMGIM
P10853	6	XXXXXXXXXXXMPEPAKSAPAPKKGSKKAVTKA
P02088	18	VHLTDAEKAAVSCLWGKVNSDEVGGEALGRLLV
P02088	60	DSFGDLSSASAIMGNAKVKAHGKKVITAFNDGL
P10518	199	LKHGLGNRVSVMSYSAKFASCFYGPFRDAAQSS
P10518	252	RAVARDIQEGADMLMVKPGLPYLDMVREVKDKH
P22315	135	QERRIGGGSPIKMWTSKQGEGMVKLLDELSPAT
P22315	213	GSSLNAIYRYYNEVGQKPTMKWSTIDRWPTHPL
P22315	283	VNRGDPYPQEVGATVHKVMEKLGYPNPYRLVWQ
P22315	287	DPYPQEVGATVHKVMEKLGYPNPYRLVWQSKVG
P22315	412	LSLNCPLCVNPVCRKTKSFFTSQQLXXXXXXXX
P06151	118	EGESRLNLVQRNVNIFKFIIPNIVKYSPHCKLL
P06151	126	VQRNVNIFKFIIPNIVKYSPHCKLLIVSNPVDI
P06151	14	XXXMATLKDQLIVNLLKEEQAPQNKITVVGVGA
P06151	155	PVDILTYVAWKISGFPKNRVIGSGCNLDSARFR
P06151	224	GVSLKSLNPELGTDADKEQWKEVHKQVVDSAYE
P06151	228	KSLNPELGTDADKEQWKEVHKQVVDSAYEVIKL
P06151	232	PELGTDADKEQWKEVHKQVVDSAYEVIKLKGYT
P06151	243	WKEVHKQVVDSAYEVIKLKGYTSWAIGLSVADL
P06151	318	DVVKVTLTPEEEARLKKSADTLWGIQKELQFXX
P06151	59	DLADELALVDVMEDKLKGEMMDLQHGSLFLKTP
P06151	76	GEMMDLQHGSLFLKTPKIVSSKDYCVTANSKLV
P06151	81	LQHGSLFLKTPKIVSSKDYCVTANSKLVIITAG
P16045	108	FDQADLTIKLPDGHEFKFPNRLNMEAINYMAAD
P16045	13	XXXXMACGLVASNLNLKPGECLKVRGEVASDAK
P16045	19	CGLVASNLNLKPGECLKVRGEVASDAKSFVLNL
P16045	29	KPGECLKVRGEVASDAKSFVLNLGKDSNNLCLH
P11438	145	EIYTMDSTTDIKADINKAYRCVSDIRVYMKNVT
P20108	254	SPTIKPSPTASKEYFEKVHQXXXXXXXXXXXXX
P20108	84	QHAPYFKGTAVVNGEFKELSLDDFKGKYLVLFF
P20108	92	TAVVNGEFKELSLDDFKGKYLVLFFYPLDFTFV
P18155	286	AVIDVGINRVQDPVTAKPKLVGDVDFEGVKKKA
P04247	43	QEVLIGLFKTHPETLDKFDKFKNLKSEEDMKGS
P15532	100	VKTGRVMLGETNPADSKPGTIRGDFCIQVGRNI
P15532	12	XXXXXMANSERTFIAIKPDGVQRGLVGEIIKRF
P15532	124	FCIQVGRNIIHGSDSVKSAEKEISLWFQPEELV
P15532	26	AIKPDGVQRGLVGEIIKRFEQKGFRLVGLKFLQ
P09405	116	PAKVIPTPGKKGAAQAKALVPTPGKKGAATPAK
P09405	372	FESAEDLEKALELTGLKVFGNEIKLEKPKGRDS
P09405	431	FEDAMEIRLVSQDGKSKGIAYIEFKSEADAEKN
P09405	643	MEDGEIDGNKVTLDWAKPKGEGGFGGRGGGRGG
P09405	71	KATTTPAKKVVVSQTKKAAVPTPAKKAAVTPGK
P11725	144	ARVLSSMTDAVLARVYKQSDLDTLAKEASIPIV
P11725	221	MMSAAKFGMHLQAATPKGYEPDPNIVKLAEQYA
P11725	231	LQAATPKGYEPDPNIVKLAEQYAKENGTKLSMT
P11725	238	GYEPDPNIVKLAEQYAKENGTKLSMTNDPLEAA
P11725	243	PNIVKLAEQYAKENGTKLSMTNDPLEAARGGNV
P11725	274	NVLITDTWISMGQEDEKKKRLQAFQGYQVTMKT
P11725	289	EKKKRLQAFQGYQVTMKTAKVAASDWTFLHCLP
P11725	292	KRLQAFQGYQVTMKTAKVAASDWTFLHCLPRKP
P11725	307	AKVAASDWTFLHCLPRKPEEVDDEVFYSPRSLV
P11725	38	VRHFWCGKPVQSQVQLKGRDLLTLKNFTGEEIQ
P11725	70	QYMLWLSADLKFRIKQKGEYLPLLQGKSLGMIF
P11725	80	KFRIKQKGEYLPLLQGKSLGMIFEKRSTRTRLS
P11725	88	EYLPLLQGKSLGMIFEKRSTRTRLSTETGFALL
P11031	53	VKKQKPGETSRALASSKQSSSSRDDNMFQIGKM
P17918	248	DVPLVVEYKIADMGHLKYYLAPKIEDEEASXXX
P17918	80	RNLAMGVNLTSMSKILKCAGNEDIITLRAEDNA
P17932	50	NWRKPRGIDNRVRRRFKGQILMPNIGYRSNKKT
P12970	125	EKKQRLLARAEKKAAGKGDVPTKRPPVLRAGVN
P12970	150	PVLRAGVNTVTTLVENKKAQLVVIAHDVDPIEL
P12970	48	FEKRPKNFGIGQDIQPKRDLTRFVKWPRYIRLQ
P28078	6	XXXXXXXXXXXMEHEQKSGAVLLRLLRLLWLLP
P08228	10	XXXXXXXMAMKAVCVLKGDGPVQGTIHFEQKAS
P08228	123	LSGEHSIIGRTMVVHEKQDDLGKGGNEESTKTG
P08228	129	IIGRTMVVHEKQDDLGKGGNEESTKTGNAGSRL
P08228	137	HEKQDDLGKGGNEESTKTGNAGSRLACGVIGIA
P08228	4	XXXXXXXXXXXXXMAMKAVCVLKGDGPVQGTIH
P08228	92	ADEERHVGDLGNVTAGKDGVANVSIEDRVISLS
P26350	103	TGKRVAEDDEDDDVDTKKQKTEEDDXXXXXXXX
P26350	15	XXMSDAAVDTSSEITTKDLKEKKEVVEEAENGR
P07309	96	TDEKFVEGVYRVELDTKSYWKTLGISPFHEFAD
P19253	191	LRLRKQAEKNVEKKICKFTEVLKTNGLLVXXXX
P20065	32	IEKFDKSKLKKTETQEKNPLPSKETIEQEKQAG
P25688	10	XXXXXXXMAHYHDNYGKNDEVEFVRTGYGKDMV
P25688	118	FNHVTRAHVYVEEVPWKRFEKNGIKHVHAFIHT
P25688	122	TRAHVYVEEVPWKRFEKNGIKHVHAFIHTPTGT
P25688	126	VYVEEVPWKRFEKNGIKHVHAFIHTPTGTHFCE
P25688	158	EVEQMRNGPPVIHSGIKDLKVLKTTQSGFEGFL
P25688	161	QMRNGPPVIHSGIKDLKVLKTTQSGFEGFLKDQ
P25688	175	DLKVLKTTQSGFEGFLKDQFTTLPEVKDRCFAT
P25688	185	GFEGFLKDQFTTLPEVKDRCFATQVYCKWRYQR
P25688	220	VDFEAIWGAVRDIVLQKFAGPYDKGEYSPSVQK
P25688	227	GAVRDIVLQKFAGPYDKGEYSPSVQKTLYDIQV
P25688	23	NYGKNDEVEFVRTGYGKDMVKVLHIQRDGKYHS
P25688	27	NDEVEFVRTGYGKDMVKVLHIQRDGKYHSIKEV
P25688	277	NIHYFNIDMSKMGLINKEEVLLPLDNPYGKITG
P25688	290	LINKEEVLLPLDNPYGKITGTVKRKLPSRLXXX
P25688	296	VLLPLDNPYGKITGTVKRKLPSRLXXXXXXXXX
P25688	36	GYGKDMVKVLHIQRDGKYHSIKEVATSVQLTLR
P25688	54	HSIKEVATSVQLTLRSKKDYLHGDNSDIIPTDT
P25688	72	DYLHGDNSDIIPTDTIKNTVHVLAKLRGIRNIE
P25688	80	DIIPTDTIKNTVHVLAKLRGIRNIETFAMNICE
P20152	104	LADAINTEFKNTRTNEKVELQELNDRFANYIDK
P20152	120	KVELQELNDRFANYIDKVRFLEQQNKILLAELE
P20152	129	RFANYIDKVRFLEQQNKILLAELEQLKGQGKSR
P20152	139	FLEQQNKILLAELEQLKGQGKSRLGDLYEEEMR
P20152	168	EEMRELRRQVDQLTNDKARVEVERDNLAEDIMR
P20152	188	EVERDNLAEDIMRLREKLQEEMLQREEAESTLQ
P20152	223	RQDVDNASLARLDLERKVESLQEEIAFLKKLHD
P20152	235	DLERKVESLQEEIAFLKKLHDEEIQELQAQIQE
P20152	294	SVAAKNLQEAEEWYKSKFADLSEAANRNNDALR
P20152	373	NYQDTIGRLQDEIQNMKEEMARHLREYQDLLNV
P20152	439	LRETNLESLPLVDTHSKRTLLIKTVETRDGQVI
P20152	445	ESLPLVDTHSKRTLLIKTVETRDGQVINETSQH
P26516	45	VGNQKRVVGVLLGSWQKKVLDVSNSFAVPFDED
P29758	102	GAVSQGHCHPKIIDAMKSQVDKLTLTSRAFYNN
P29758	107	GHCHPKIIDAMKSQVDKLTLTSRAFYNNVLGEY
P29758	169	ARRWGYTVKGIQKYKAKIVFADGNFWGRTLSAI
P29758	362	AENADKMGAILRKELMKLPSDVVTSVRGKGLLN
P29758	374	KELMKLPSDVVTSVRGKGLLNAIVIRETKDCDA
P29758	386	SVRGKGLLNAIVIRETKDCDAWKVCLRLRDNGL
P29758	392	LLNAIVIRETKDCDAWKVCLRLRDNGLLAKPTH
P29758	405	DAWKVCLRLRDNGLLAKPTHGDIIRLAPPLVIK
Q02053	528	NLNRQFLFRPWDVTKLKSDTAAAAVRQMNPYIQ
P30933	113	GLKMRGSQAGGGMSSFKTRVKSRILKXXXXXXX
Q03265	123	LNLEPDNVGVVVFGNDKLIKEGDVVKRTGAIVD
Q03265	126	EPDNVGVVVFGNDKLIKEGDVVKRTGAIVDVPV
Q03265	132	VVVFGNDKLIKEGDVVKRTGAIVDVPVGEELLG
Q03265	161	ELLGRVVDALGNAIDGKGPIGSKTRRRVGLKAP
Q03265	167	VDALGNAIDGKGPIGSKTRRRVGLKAPGIIPRI
Q03265	175	DGKGPIGSKTRRRVGLKAPGIIPRISVREPMQT
Q03265	194	GIIPRISVREPMQTGIKAVDSLVPIGRGQRELI
Q03265	230	RQTGKTSIAIDTIINQKRFNDGTDEKKKLYCIY
Q03265	239	IDTIINQKRFNDGTDEKKKLYCIYVAIGQKRST
Q03265	240	DTIINQKRFNDGTDEKKKLYCIYVAIGQKRSTV
Q03265	261	IYVAIGQKRSTVAQLVKRLTDADAMKYTIVVSA
Q03265	305	APYSGCSMGEYFRDNGKHALIIYDDLSKQAVAY
Q03265	427	GLSVSRVGSAAQTRAMKQVAGTMKLELAQYREV
Q03265	45	SFVGARNLHASNTRLQKTGTAEMSSILEERILG
Q03265	498	EEQVAVIYAGVRGYLDKLEPSKITKFENAFLSH
Q03265	506	AGVRGYLDKLEPSKITKFENAFLSHVISQHQSL
Q03265	531	VISQHQSLLGNIRSDGKISEQSDAKLKEIVTNF
Q03265	539	LGNIRSDGKISEQSDAKLKEIVTNFLAGFEPXX
Q03265	541	NIRSDGKISEQSDAKLKEIVTNFLAGFEPXXXX
P19783	149	FDRDWVAMQTKRMLDMKANPIQGFSAKWDYDKN
P19783	159	KRMLDMKANPIQGFSAKWDYDKNEWKKXXXXXX
P19783	164	MKANPIQGFSAKWDYDKNEWKKXXXXXXXXXXX
P19783	29	RAISTSVCLRAHGSVVKSEDYAFPTYADRRDYP
P19783	60	YPLPDVAHVTMLSASQKALKEKEKADWSSLSRD
P19783	65	VAHVTMLSASQKALKEKEKADWSSLSRDEKVQL
P19783	67	HVTMLSASQKALKEKEKADWSSLSRDEKVQLYR
P23506	124	GIDHIKELVDDSITNVKKDDPMLLSSGRVRLVV
Q06185	28	KFGRYSALIIGMAYGAKRYSYLKPRAEEERRIA
Q05816	5	XXXXXXXXXXXXMASLKDLEGKWRLMESHGFEE
Q05816	82	SCNLGEKFDETTADGRKTETVCTFQDGALVQHQ
P34884	78	LHSIGKIGGAQNRNYSKLLCGLLSDRLHISPDR
Q05920	104	RGLAPVQAYLHIPDIIKVAKENGVDAVHPGYGF
Q05920	1061	AEEFEVELERGKTLHIKALAVSDLNRAGQRQVF
Q05920	107	APVQAYLHIPDIIKVAKENGVDAVHPGYGFLSE
Q05920	1090	RQVFFELNGQLRSILVKDTQAMKEMHFHPKALK
Q05920	1096	LNGQLRSILVKDTQAMKEMHFHPKALKDVKGQI
Q05920	1109	QAMKEMHFHPKALKDVKGQIGAPMPGKVIDIKV
Q05920	1124	VKGQIGAPMPGKVIDIKVAAGDKVAKGQPLCVL
Q05920	297	THLDPQLRSRLTSDSVKLAKQVGYENAGTVEFL
Q05920	300	DPQLRSRLTSDSVKLAKQVGYENAGTVEFLVDK
Q05920	316	KQVGYENAGTVEFLVDKHGKHYFIEVNSRLQVE
Q05920	319	GYENAGTVEFLVDKHGKHYFIEVNSRLQVEHTV
Q05920	434	ISPHYDSLLVKVIAHGKDHPTAATKMSRALAEF
Q05920	442	LVKVIAHGKDHPTAATKMSRALAEFRVRGVKTN
Q05920	79	TVAVYSEQDTGQMHRQKADEAYLIGRGLAPVQA
Q05920	912	EANQMLGDLIKVTPSSKIVGDLAQFMVQNGLSR
Q05920	988	PRIEGRPGASLPPLNLKELEKDLIDRHGEEVTP
Q05920	992	GRPGASLPPLNLKELEKDLIDRHGEEVTPEDVL
P35585	12	XXXXXMSASAVYVLDLKGKVLICRNYRGDVDMS
Q04857	120	RMPSGRDELKASVDAVKYFGKGTYTDCAIKKGL
P35564	104	KAKKDDTDDEIAKYDGKWEVDEMKETKLPGDKG
P35564	138	VLMSRAKHHAISAKLNKPFLFDTKPLIVQYEVN
P35564	171	FQNGIECGGAYVKLLSKTAELSLDQFHDKTPYT
P35564	228	TGVYEEKHAKRPDADLKTYFTDKKTHLYTLILN
P35564	459	GDRRVVDDWANDGWGLKKAADGAAEPGVVLQML
P35564	48	EDDLDDVIEEVEDSKSKSDASTPPSPKVTYKAP
P33609	974	NSMYGCLGFSYSRFYAKPLAALVTYKGREILMH
P35492	131	ALDGDSLSTEDLVNLGKGRYKIKLTSIAEKKVQ
P35492	144	NLGKGRYKIKLTSIAEKKVQQSREVIDSIIKER
P35492	277	SHLALGLIGEGKMWSPKSGWADAKYVLEAHGLK
P35486	244	GMGTSVERAAASTDYYKRGDFIPGLRVDGMDIL
P35486	277	CVREATKFAAAYCRSGKGPILMELQTYRYHGHS
P35486	313	PGVSYRTREEIQEVRSKSDPIMLLKDRMVNSNL
P35486	321	EEIQEVRSKSDPIMLLKDRMVNSNLASVEELKE
P35486	336	LKDRMVNSNLASVEELKEIDVEVRKEIEDAAQF
P35486	344	NLASVEELKEIDVEVRKEIEDAAQFATADPEPP
P35486	385	YSSDPPFEVRGANQWIKFKSVSXXXXXXXXXXX
P35486	63	EEGPPVTTVLTREDGLKYYRMMQTVRRMELKAD
P35486	77	GLKYYRMMQTVRRMELKADQLYKQKIIRGFCHL
P35486	83	MMQTVRRMELKADQLYKQKIIRGFCHLCDGQEA
P80315	55	SAAKAVADAIRTSLGPKGMDKMIQDGKGDVTIT
P80316	170	KVLVDINNPEPLIQTAKTTLGSKVINSCHRQMA
P80316	399	VTIFIRGGNKMIIEEAKRSLHDALCVIRNLIRD
P80318	138	VISAYRMALDDMISTLKKISTPVDVNNREMMLS
P80318	381	DCKDPKACTILLRGASKEILSEVERNLQDAMQV
P80313	172	EKCAMTALSSKLISQQKVFFAKMVVDAVMMLDE
P80313	366	ETQIGGERYNFFTGCPKAKTCTIILRGGAEQFM
P80313	55	TLGPRGMDKLIVDGRGKATISNDGATILKLLDV
P80317	129	GLHPRIITEGFEAAKEKALQFLEQVKVSKEMDR
P80317	295	KKVCGDSDKGFVVINQKGIDPFSLDALAKEGIV
P80317	388	VTLLVKGPNKHTLTQIKDAIRDGLRAVKNAIDD
P10639	39	VVVDFSATWCGPCKMIKPFFHSLCDKYSNVVFL
P10639	8	XXXXXXXXXMVKLIESKEAFQEALAAAGDKLVV
P10639	85	CEVKCMPTFQFYKKGQKVGEFSGANKEKLEASI
P10639	94	QFYKKGQKVGEFSGANKEKLEASITEYAXXXXX
P40240	124	GYTHKDEVIKELQEFYKDTYQKLRSKDEPQRET
P41105	22	QWMVVRNCSSFLIKRNKQTYSTEPNNLKARNSF
P41105	33	LIKRNKQTYSTEPNNLKARNSFRYNGLIHRKTV
P40142	144	GLGAACGMAYTGKYFDKASYRVYCMLGDGEVSE
P40142	16	XMEGYHKPDQQKLQALKDTANRLRISSIQATTA
P40142	241	CKAFGQAKHQPTAIIAKTFKGRGITGIEDKEAW
P40142	260	KGRGITGIEDKEAWHGKPLPKNMAEQIIQEIYS
P40142	314	IANIRMPTPPSYKVGDKIATRKAYGLALAKLGH
P40142	352	IALDGDTKNSTFSELFKKEHPDRFIECYIAEQN
P40936	128	VQHACELEGDRSRWQEKEAKLRRTVTRVLRCDV
P40936	14	XXXMEGKVYIGGEDYEKEFTPKDYLTTYYSFHS
P40936	211	VTLVTLRFQHYMVGPKKFSGVYLEKEVVEKAIQ
P40936	219	QHYMVGPKKFSGVYLEKEVVEKAIQDAGCQVLK
P40936	4	XXXXXXXXXXXXXMEGKVYIGGEDYEKEFTPKD
P40936	97	EIIVTDYTPQNLQELQKWLKKEPGAYDWSSIVQ
P45952	173	AYCVTEPSAGSDVAAIKTKAEKKGDEYVINGQK
P45952	179	PSAGSDVAAIKTKAEKKGDEYVINGQKMWITNG
P45952	212	GKANWYFLLARSNPDPKVPASKAFTGFIVEADT
P45952	217	YFLLARSNPDPKVPASKAFTGFIVEADTPGIHI
P45952	235	FTGFIVEADTPGIHIGKKELNMGQRCSDTRGIA
P45952	259	RCSDTRGIAFEDVRVPKENVLIGEGAGFKIAMG
P45952	271	VRVPKENVLIGEGAGFKIAMGAFDRTRPTVAAG
P45952	30	SVSHFECRTQHSKAAHKQEPGLGFSFELTEQQK
P45952	311	ALDEATKYALDRKTFGKLLVEHQGVSFLLAEMA
P45952	69	RKFAREEIIPVAPEYDKSGEYPFPLIKRAWELG
P45952	79	VAPEYDKSGEYPFPLIKRAWELGLINAHIPESC
P46656	162	FGLTDRSRLGCQVCLTKAMDNMTVRVPEAVADV
P46656	70	GRPLSVSARARSSSEDKITVHFKNRDGETLTTK
P46656	86	KITVHFKNRDGETLTTKGKIGDSLLDVVIENNL
P41731	138	QMQNYLKDNKTATILDKLQKENNCCGASNYTDW
P45878	101	KGWDQGLLGMCEGEKRKLVIPSELGYGERGAPP
P43276	17	MSETAPAETAAPAPVEKSPAKKKTTKKAGAAKR
P43276	34	SPAKKKTTKKAGAAKRKATGPPVSELITKAVSA
P43276	63	AVSASKERGGVSLPALKKALAAGGYDVEKNNSR
P43276	64	VSASKERGGVSLPALKKALAAGGYDVEKNNSRI
P47199	186	RAHGLKVLGTAGSEEGKKLVLQNGAHEVFNHKE
P47199	208	NGAHEVFNHKEANYIDKIKMSVGDKDKGVDVII
P47199	298	QQFAGLLQAGIEKGWVKPVIGSEYPLEKAAQAH
P47199	83	YTPGSDVAGIIESVGDKVSAFKKGDRVFCYSTV
P46638	24	YDYLFKVVLIGDSGVGKSNLLSRFTRNEFNLES
P46978	613	LWMVRIGGSTETGRHIKENDYYTPTGEFRVDRE
P42932	235	HGMVFKKETEGDVTSVKDAKIAVYSCPFDGMIT
P42932	326	IMLVRLNSKWDLRRLCKTVGATALPKLTPPVQE
P42932	400	LMDDIERAVDDGVNTFKVLTRDKRLVPGGGATE
P42932	459	EAFEAIPRALAENSGVKANEVISKLYSVHQEGN
P47757	235	DMENKIRSTLNEIYFGKTKDIVNGLRSLDAIPD
P47754	226	KDIQDSLTVSNEVQTAKEFIKIVEAAENEYQTA
P47915	112	FIAHPKLGKRIRSYMAKGQRLCQPKPKVQTKAG
P47915	134	QPKPKVQTKAGAKAPAKAQASAPAQAPKGAQAP
P14148	129	FVIRIRGINGVSPKVRKVLQLLRLRQIFNGTFV
P14148	149	LLRLRQIFNGTFVKLNKASINMLRIVEPYIAWG
P14148	183	PNLKSVNELIYKRGYGKINKKRIALTDNSLIAR
P48428	51	EKIEKMKAEDGENYAIKKQAEILQESRMMIPDC
P28843	163	QWITWSPEGHKLAYVWKNDIYVKVEPHLPSHRI
P28843	372	PHFTSDGSSFYKIISDKDGYKHICHFPKDKKDC
P28843	427	YISNQYKEMPGGRNLYKIQLTDHTNVKCLSCDL
P07758	181	FAESEEAKKVINDFVEKGTQGKIAEAVKKLDQD
P51881	10	XXXXXXXMTDAAVSFAKDFLAGGVAAAISKTAV
P51881	105	FAFKDKYKQIFLGGVDKRTQFWRYFAGNLASGG
P51881	147	VYPLDFARTRLAADVGKAGAEREFKGLGDCLVK
P51881	155	TRLAADVGKAGAEREFKGLGDCLVKIYKSDGIK
P51881	163	KAGAEREFKGLGDCLVKIYKSDGIKGLYQGFNV
P51881	166	AEREFKGLGDCLVKIYKSDGIKGLYQGFNVSVQ
P51881	23	SFAKDFLAGGVAAAISKTAVAPIERVKLLLQVQ
P51881	245	YPFDTVRRRMMMQSGRKGTDIMYTGTLDCWRKI
P51881	268	TGTLDCWRKIARDEGSKAFFKGAWSNVLRGMGG
P51881	272	DCWRKIARDEGSKAFFKGAWSNVLRGMGGAFVL
P51881	43	APIERVKLLLQVQHASKQITADKQYKGIIDCVV
P51881	49	KLLLQVQHASKQITADKQYKGIIDCVVRIPKEQ
P51881	63	ADKQYKGIIDCVVRIPKEQGVLSFWRGNLANVI
P50295	247	VHCLVGSTLTYRRFSYKDNVDLVEFKSLTEEEI
P49817	39	NIYKPNNKAMADEVTEKQVYDAHTKEIDLVNRD
P50172	286	NPGRKIMEFFSLRYYNKDMFVSNXXXXXXXXXX
P00375	33	IGKNGDLPWPPLRNEFKYFQRMTTTSSVEGKQN
P55050	101	IEGNKLIGKFTRVDNGKELIAVREVSGNELIQT
P55050	47	LGAHDNLKLTITQDGNKFTVKESSNFRNIDVVF
P55050	51	DNLKLTITQDGNKFTVKESSNFRNIDVVFELGV
P51855	108	STIKKDDYTARLFDIYKQVLKEGIAQTVFLGLN
P34914	176	KPEPQIYNFLLDTLKAKPNEVVFLDDFGSNLKP
P34914	191	AKPNEVVFLDDFGSNLKPARDMGMVTILVHNTA
P34914	215	VTILVHNTASALRELEKVTGTQFPEAPLPVPCN
P34914	371	SLNTPFMPPDPDVSPMKVIRSIPVFNYQLYFQE
P34914	404	PGVAEAELEKNMSRTFKSFFRASDETGFIAVHK
P34914	420	KSFFRASDETGFIAVHKATEIGGILVNTPEDPN
P34914	454	SKITTEEEIEFYIQQFKKTGFRGPLNWYRNTER
P34914	473	GFRGPLNWYRNTERNWKWSCKGLGRKILVPALM
P34914	504	LMVTAEKDIVLRPEMSKNMEKWIPFLKRGHIED
P34914	508	AEKDIVLRPEMSKNMEKWIPFLKRGHIEDCGHW
P34914	55	GAYQTEFPEGPTEQLMKGKITFSQWVPLMDESY
P34914	553	LIKWLQTEVQNPSVTSKIXXXXXXXXXXXXXXX
P34914	57	YQTEFPEGPTEQLMKGKITFSQWVPLMDESYRK
P34914	76	FSQWVPLMDESYRKSSKACGANLPENFSISQIF
P50136	308	SIRVDGNDVFAVYNATKEARRRAVAENQPFLIE
P50136	353	DDSSAYRSVDEVNYWDKQDHPISRLRQYLLNQG
P50136	377	LRQYLLNQGWWDEEQEKAWRKQSRKKVMEAFEQ
P50136	386	WWDEEQEKAWRKQSRKKVMEAFEQAERKLKPNP
P50580	101	CVCHFSPLKSDQDYILKEGDLVKIDLGVHVDGF
P53810	202	KDCPYMCAYKLVTVKFKWWGLQNKVENFIHKQE
P53810	216	KFKWWGLQNKVENFIHKQEKRLFTNFHRQLFCW
P51175	37	LIRGPSPPKVILVEGSKRLGGWIRSIRGSDGAI
P53026	106	LKKLNKNKKLVKKLAKKYDAFLASESLIKQIPR
P53026	130	ESLIKQIPRILGPGLNKAGKFPSLLTHNENMVA
P53026	91	DERKAVDIPHMDIEALKKLNKNKKLVKKLAKKY
P50543	22	ERCIESLIAVFQKYSGKDGNNTQLSKTEFLSFM
P11983	400	MCDEMERSLHDALCVVKRVLELKSVVPGGGAVE
P52196	136	GHRTVSVLNGGFRNWLKEGHPVTSEPSRPEPAV
P52196	14	XXXMVHQVLYRALVSTKWLAESIRSGRLGPSLR
P52196	154	GHPVTSEPSRPEPAVFKATLNLSLLKTYEQVLE
P52196	175	LSLLKTYEQVLENLQSKRFQLVDSRAQGRYLGT
P52196	219	GHIRGSVNMPFMDFLTKDGFEKSPEELRAIFQD
P52196	224	SVNMPFMDFLTKDGFEKSPEELRAIFQDKKVDL
P52196	237	GFEKSPEELRAIFQDKKVDLSQPLIATCRKGVT
P52196	293	SEWFRRAPPETRVSQGKSGKAXXXXXXXXXXXX
P53657	190	EVEIVKGSQVLVTVDPKFRTRGDAKTVWVDYHN
P53657	321	GRGIKIISKIENHEGVKKFDEILEVSDGIMMAR
P50637	39	AYFVRGEGLRWYASLQKPSWHPPRWTLAPIWGT
Q61176	17	MSSKPKSLEIIGAPFSKGQPRGGVEKGPAALRK
Q61176	191	VYIGLRDVDPGEHYIIKTLGIKYFSMTEVDKLG
Q61176	39	GVEKGPAALRKAGLLEKLKETEYDVRDHGDLAF
Q61176	41	EKGPAALRKAGLLEKLKETEYDVRDHGDLAFVD
Q61176	75	PNDSSFQIVKNPRSVGKANEELAGVVAEVQKNG
Q64433	28	LFDRVLVERSAAETVTKGGIMLPEKSQGKVLQA
Q64433	36	RSAAETVTKGGIMLPEKSQGKVLQATVVAVGSG
Q64433	40	ETVTKGGIMLPEKSQGKVLQATVVAVGSGGKGK
Q64433	54	QGKVLQATVVAVGSGGKGKSGEIEPVSVKVGDK
Q64433	56	KVLQATVVAVGSGGKGKSGEIEPVSVKVGDKVL
Q64433	66	GSGGKGKSGEIEPVSVKVGDKVLLPEYGGTKVV
Q64433	70	KGKSGEIEPVSVKVGDKVLLPEYGGTKVVLDDK
Q64433	8	XXXXXXXXXMAGQAFRKFLPLFDRVLVERSAAE
Q64433	80	SVKVGDKVLLPEYGGTKVVLDDKDYFLFRDSDI
Q64433	86	KVLLPEYGGTKVVLDDKDYFLFRDSDILGKYVD
Q64433	99	LDDKDYFLFRDSDILGKYVDXXXXXXXXXXXXX
Q62426	34	EVADQVKSQLESKENQKFDVFKAISFKRQIVAG
P70378	199	KGNRVKKTKAAAHFVPKLLEVAMYREPSLHSVP
Q64374	106	LAMVDEDKKNNRFNDGKVDPAGRYFAGTMAEET
Q64374	144	ERHQGSLYSLFPDHSVKKYFDQVDISNGLDWSL
Q64374	195	DYDLQTGQISNRRIVYKMEKDEQIPDGMCIDAE
Q64374	233	ACYNGGRVIRLDPETGKRLQTVKLPVDKTTSCC
Q64374	239	RVIRLDPETGKRLQTVKLPVDKTTSCCFGGKDY
Q64374	244	DPETGKRLQTVKLPVDKTTSCCFGGKDYSEMYV
Q64374	253	TVKLPVDKTTSCCFGGKDYSEMYVTCARDGLNA
Q64374	283	LNAEGLLRQPDAGNIFKITGLGVKGIAPYSYAG
Q64374	290	RQPDAGNIFKITGLGVKGIAPYSYAGXXXXXXX
Q64105	52	SVMLVSARSESMLRQLKEELGAQQPDLKVVLAA
Q64105	63	MLRQLKEELGAQQPDLKVVLAAADLGTEAGVQR
P10630	55	NLKESLLRGIYAYGFEKPSAIQQRAIIPCIKGY
O08573	110	KGMPFELCFLVQRSEFKVMVNKKFFVQYQHRVP
P70404	206	KIITKAKSLRIAEYAFKLAQESGRKKVTAVHKA
P70404	226	ESGRKKVTAVHKANIMKLGDGLFLQCCREVAAH
P97450	105	TFPTFKFDDPKFEVIDKPQSXXXXXXXXXXXXX
P97450	34	SVHLKRNIGVTAVAFNKELDPVQKLFVDKIREY
P97450	41	IGVTAVAFNKELDPVQKLFVDKIREYKSKRQAS
P97450	46	VAFNKELDPVQKLFVDKIREYKSKRQASGGPVD
P97450	79	IGPEYQQDLDRELYKLKQMYGKGEMDTFPTFKF
P97450	84	QQDLDRELYKLKQMYGKGEMDTFPTFKFDDPKF
P97450	94	LKQMYGKGEMDTFPTFKFDDPKFEVIDKPQSXX
P97450	99	GKGEMDTFPTFKFDDPKFEVIDKPQSXXXXXXX
Q93092	130	DKDAMVARARRLIELYKEAGVGKDRILIKLSST
Q93092	225	QEDPGVKSVTKIYNYYKKFGYKTIVMGASFRNT
Q61578	379	VGYKSRPIDPSVPFDPKLGVIPNTEGRVVNVPG
P56382	21	WRQAGLSYIRFSQICAKAVRDALKTEFKANAEK
P56382	28	YIRFSQICAKAVRDALKTEFKANAEKTSGSSIK
P56382	32	SQICAKAVRDALKTEFKANAEKTSGSSIKIVKV
P56382	37	KAVRDALKTEFKANAEKTSGSSIKIVKVSKKEX
P56382	44	KTEFKANAEKTSGSSIKIVKVSKKEXXXXXXXX
P56391	13	XXXXMAEDIKTKIKNYKTAPFDSRFPNQNQTKN
P56391	47	WQNYLDFHRCEKAMTAKGGDVSVCEWYRRVYKS
P56391	85	WVSAWDDRIAEGTFPGKIXXXXXXXXXXXXXXX
P56393	75	QIGIEWNMSPVGRVTPKEWRDQXXXXXXXXXXX
Q61792	112	KGFSVVADTPELQRIKKTQDQISNIKYHEEFEK
O35683	64	MERDRRISGVNRYYVSKGLENIDXXXXXXXXXX
P09671	114	HTIFWTNLSPKGGGEPKGELLEAIKRDFGSFEK
P09671	122	SPKGGGEPKGELLEAIKRDFGSFEKFKEKLTAV
P09671	130	KGELLEAIKRDFGSFEKFKEKLTAVSVGVQGSG
P09671	132	ELLEAIKRDFGSFEKFKEKLTAVSVGVQGSGWG
P09671	154	VSVGVQGSGWGWLGFNKEQGRLQIAACSNQDPL
P09671	221	WNVINWENVTERYTACKKXXXXXXXXXXXXXXX
P09671	68	SKHHAAYVNNLNATEEKYHEALAKGDVTTQVAL
P09671	75	VNNLNATEEKYHEALAKGDVTTQVALQPALKFN
O35215	110	DRIVIRFFPLEAWQIGKKGTVMTFLXXXXXXXX
O35459	111	ISKDSDCRAVVVSGAGKMFTSGIDLMDMASELM
O35459	150	AARIAWYLRDLISKYQKTFTVIEKCPKPVIAAI
O35459	195	SACDIRYCTQDAFFQIKEVDMGLAADVGTLQRL
O35459	230	VIGNQSLVNELTFSARKMMADEALDSGLVSRVF
O35459	316	MLQTQDIIKSVQAAMEKRDTKSITFSKLXXXXX
O35459	97	NRAFWRELVECFQKISKDSDCRAVVVSGAGKMF
P97461	191	DELINAAKGSSNSYAIKKKDELERVAKSNRXXX
P97461	47	NDISLQDYIAVKEKYAKYLPHSAGRYAAKRFRK
P97351	167	RKTSYAQHQQVRQIRKKMMEIMTREVQTNDLKE
P97351	182	KKMMEIMTREVQTNDLKEVVNKLIPDSIGKDIE
P97351	187	IMTREVQTNDLKEVVNKLIPDSIGKDIEKACQS
P97351	27	KGGKKGAKKKVVDPFSKKDWYDVKAPAMFNIRN
P97351	34	KKKVVDPFSKKDWYDVKAPAMFNIRNIGKTLVT
P97351	46	WYDVKAPAMFNIRNIGKTLVTRTQGTKIASDGL
P97351	56	NIRNIGKTLVTRTQGTKIASDGLKGRVFEVSLA
P97351	63	TLVTRTQGTKIASDGLKGRVFEVSLADLQNDEV
O08756	107	CAGIAVAIKTYHQKKNKIHTLEDFQRVINVNLI
O08756	212	IAPGLFATPLLTTLPEKVRNFLASQVPFPSRLG
O08756	53	AVLLDVPDSEGESQAKKLGESCIFAPANVTSEK
O08756	69	KLGESCIFAPANVTSEKEIQAALTLAKEKFGRI
O08756	79	ANVTSEKEIQAALTLAKEKFGRIDVAVNCAGIA
O08756	99	GRIDVAVNCAGIAVAIKTYHQKKNKIHTLEDFQ
O08709	141	NNMPVTARVVFIFGPDKKLKLSILYPATTGRNF
O08709	182	SLQLTGTKPVATPVDWKKGESVMVVPTLSEEEA
O08709	209	LSEEEAKQCFPKGVFTKELPSGKKYLRYTPQPX
O08709	63	CTTELGRAAKLAPEFAKRNVKLIALSIDSVEDH
O35658	88	HTEGDKAFVEFLTDEIKEEKKIQKHKSLPKMSG
O35658	91	GDKAFVEFLTDEIKEEKKIQKHKSLPKMSGDWE
O70503	95	LISRSQDKLNQVSNNIKEKFNVETRTIAVDFSL
O70435	57	RCKDGVVFGVEKLVLSKLYEEGSNKRLFNVDRH
O70435	65	GVEKLVLSKLYEEGSNKRLFNVDRHVGMAVAGL
P97493	152	VLAIKNGDVVDKFVGIKDEDQLEAFLKKLIGXX
P24456	158	LRNFGLGKKSLEDWVTKEARHLCDAFTAQAGQP
P07724	210	AEADKESCLTPKLDGVKEKALVSSVRQRMKCSS
P07724	212	ADKESCLTPKLDGVKEKALVSSVRQRMKCSSMQ
P07724	223	DGVKEKALVSSVRQRMKCSSMQKFGERAFKAWA
P07724	229	ALVSSVRQRMKCSSMQKFGERAFKAWAVARLSQ
P07724	236	QRMKCSSMQKFGERAFKAWAVARLSQTFPNADF
P07724	264	PNADFAEITKLATDLTKVNKECCHGDLLECADD
P07724	438	LGEYGFQNAILVRYTQKAPQVSTPTLVEAARNL
P07724	460	TPTLVEAARNLGRVGTKCCTLPEDQRLPCVEDY
P07724	543	KAETFTFHSDICTLPEKEKQIKKQTALAELVKH
P07724	588	MDDFAQFLDTCCKAADKDTCFSTEGPNLVTRCK
O35490	150	EVEVKKIFRQQLEVFMKKNVDFLIAEYFEHVEE
O35490	207	GDLHGVPPGECAVRLVKAGASIVGVNCHFDPSV
O35490	232	NCHFDPSVSLQTVKLMKEGLEAARLKAYLMSQP
O35490	241	LQTVKLMKEGLEAARLKAYLMSQPLAYHTPDCG
O35490	283	FPFGLEPRVATRWDIQKYAREAYNLGVRYIGGC
O35490	340	ASEKHGSWGSGLDMHTKPWIRARARKEYWQNLR
O35490	349	SGLDMHTKPWIRARARKEYWQNLRIASGRPYNP
O35490	377	RPYNPSMSRPDAWGVTKGAAELMQQKEATTEQQ
O35490	386	PDAWGVTKGAAELMQQKEATTEQQLRELFEKQK
O35490	40	IGDGGFVFALEKRGYVKAGPWTPEAAVEHPEAV
O35490	93	YASEDKLENRGNYVAEKISGQKVNEAACDIARQ
O35490	98	KLENRGNYVAEKISGQKVNEAACDIARQVADEG
O88696	196	ARGQATDIAIQAEEIMKLKKQLYNIYAKHTKQS
O88696	199	QATDIAIQAEEIMKLKKQLYNIYAKHTKQSLQV
O88696	239	DRYMSPMEAQEFGILDKVLVHPPQDGEDEPELV
Q64459	122	RDFGPVGIMSKAISISKDDEWKRYRALLSPTFT
P12710	121	NGDTITNTMTLGDIVYKRVSKRIXXXXXXXXXX
P12710	20	SGKYQLQSQENFEPFMKAIGLPEDLIQKGKDIK
P12710	31	FEPFMKAIGLPEDLIQKGKDIKGVSEIVHEGKK
P12710	36	KAIGLPEDLIQKGKDIKGVSEIVHEGKKIKLTI
P12710	46	QKGKDIKGVSEIVHEGKKIKLTITYGPKVVRNE
P12710	49	KDIKGVSEIVHEGKKIKLTITYGPKVVRNEFTL
P12710	57	IVHEGKKIKLTITYGPKVVRNEFTLGEECELET
P12710	6	XXXXXXXXXXXMNFSGKYQLQSQENFEPFMKAI
P12710	78	EFTLGEECELETMTGEKVKAVVKLEGDNKMVTT
P12710	84	ECELETMTGEKVKAVVKLEGDNKMVTTFKGIKS
P12710	90	MTGEKVKAVVKLEGDNKMVTTFKGIKSVTELNG
P12710	96	KAVVKLEGDNKMVTTFKGIKSVTELNGDTITNT
O35943	194	SLHELLARELTKALNTKLDLSSLAYSGKGTXXX
O09131	109	LDEAYPEKKLFPDDPYKKARQKMTLESFSKVPP
O09131	151	RKEDSPNLREALENEFKKLEEGMDNYKSFLGGD
P97328	123	SRTIILYDTNLPDVSAKDFEKVDLTRFKWIHIE
Q62241	35	SVRKTHCSGRKHKENVKDYYQKWMEEQAQSLID
Q64356	57	EANSPKSIVHEEVYEEKKFKRNMVNGEDGEDSK
O70475	149	PVRAAESIRRIFDANTKPNLNLQVLSNPEFLAE
O35386	108	EVKPPGIVIMRDVALAKQDYMPSDRMVSKIQDF
O35386	120	VALAKQDYMPSDRMVSKIQDFQEDEELFRYCLL
O35386	231	GTLKPHDYPKWEGGVNKMYHGIQDYDPNSPRVH
O35386	252	IQDYDPNSPRVHLVMEKGDTVFFHPLLIHGSGR
O35386	311	TSQENIAREVVEMAEKKYGFQGVMDFKDTWIFR
O35386	59	QFQYTLDNNVLTLEQRKFYEENGFLVIKNLVSD
P50544	122	LVGPVARFFEEVNDPAKNDALEKVEDDTLQGLK
P50544	128	RFFEEVNDPAKNDALEKVEDDTLQGLKELGAFG
P50544	196	GAHQSIGFKGILLYGTKAQREKYLPRVASGQAL
P50544	240	SDVASIRSSAIPSPCGKYYTLNGSKIWISNGGL
P50544	269	NGGLADIFTVFAKTPIKDAATGAVKEKITAFVV
P50544	277	TVFAKTPIKDAATGAVKEKITAFVVERSFGGVT
P50544	279	FAKTPIKDAATGAVKEKITAFVVERSFGGVTHG
P50544	300	VVERSFGGVTHGLPEKKMGIKASNTSEVYFDGV
P50544	332	VKVPSENVLGEVGDGFKVAVNILNNGRFGMAAT
P50544	373	IAKAVDHATNRTQFGDKIHNFGVIQEKLARMAI
P50544	483	DILRLFVALQGCMDKGKELTGLGNALKNPFGNV
P50544	551	ELAVQALDQFATVVEAKLVKHKKGIVNEQFLLQ
P50544	557	LDQFATVVEAKLVKHKKGIVNEQFLLQRLADGA
P50544	640	SSPQHQELFRNFRSISKAMVENGGLVTGNPLGI
P50544	72	LSSDASTREKPARAESKSFAVGMFKGQLTIDQV
O55028	184	LLAEGLRESRKHIQDEKLVRYFLDKTLTSRLGI
O55028	192	SRKHIQDEKLVRYFLDKTLTSRLGIRMLATHHL
O88986	184	AHKYRYRHLDMADLEAKLKEAQKHRLRLVATDG
O88986	323	LDLLMESNAIIQSMAAKTRRFRSKMEAAGFTVS
O88986	380	LKKGIFVIGFSYPVVPKGKARIRVQISAVHSEE
O88986	42	CILDSELEGIRGAGTWKSERVITSRQGPSIRVD
O08997	60	SEHSSDTLLATLNKTGKAVSYLGPKXXXXXXXX
Q9Z0N1	312	VRPGIVSKDSEGKLMCKPIFSKIVSLFAEHNDL
P98200	1076	LLEEVQELETKSRVMGKAMLRDSNGKRMNERDR
Q9R1J0	179	ETKILQERAVLDANDPKKNFLTAAIRPHGIFGP
Q61387	64	VTAYDYSGKNKVPELQKFFQKADGFHLKRGLPD
Q9QXB9	174	LLEKELESVGIRLNKHKPNIYFKPKKGGGISFN
Q9R0Q7	7	XXXXXXXXXXMQPASAKWYDRRDYVFIEFCVED
Q9QUM9	181	ATAAGVKQTESTSFLEKKVKKKFDWTFEQTVET
Q9R1P0	180	IGNNSAAAVSMLKQDYKEGEMTLKSALALAVKV
Q9R1P0	238	KTVIRVLKQKEVEQLIKKHEEEEAKAEREKKEK
Q9R1P3	29	VLVASDRVAASNIVQMKDDHDKMFKMSEKILLL
Q60932	122	RGLKLTFDSSFSPNTGKKNAKIKTGYKREHINL
Q60932	123	GLKLTFDSSFSPNTGKKNAKIKTGYKREHINLG
Q60932	187	ETSKSRVTQSNFAVGYKTDEFQLHTNVNDGTEF
Q60932	249	GIAAKYQVDPDACFSAKVNNSSLIGLGYTQTLK
Q60932	265	KVNNSSLIGLGYTQTLKPGIKLTLSALLDGKNV
Q60932	33	PPTYADLGKSARDVFTKGYGFGLIKLDLKTKSE
Q60932	41	KSARDVFTKGYGFGLIKLDLKTKSENGLEFTSS
Q9WVL0	133	SVLKQVGQENQMQWAQKVITSGFNALEKILQST
Q9WVL0	177	MADVCLVPQVANAERFKVDLSPYPTISHINKEL
Q9WVL0	5	XXXXXXXXXXXXMQAGKPILYSYFRSSCSWRVR
Q9WVL0	57	DGGQQFTEEFQTLNPMKQVPALKIDGITIVQSL
Q9WVL0	95	LEETRPIPRLLPQDPQKRAIVRMISDLIASGIQ
Q9JIF0	134	ECSSISDYAVKIVKANKLDHVVTIIKGKVEEVE
Q9Z2U1	192	GAQSSLQEVYHKSMTLKEAIKSSLIILKQVMEE
Q9WVA2	54	QMTELCWEKCMDKPGPKLDSRAEACFVNCVERF
Q9WVA2	86	FIDTSQFILNRLEQTQKSKPVFSESLSDXXXXX
O88342	104	TQKEHLLKYEYQPFAGKIKDIAWTEDSKRIAVV
O88342	115	QPFAGKIKDIAWTEDSKRIAVVGEGREKFGAVF
O88342	21	IKKVFASLPQVERGVSKILGGDPKGDHFLYTNG
O88342	223	ASADGQIFIYDGKTGEKVCALGESKAHDGGIYA
O88342	480	GTDGNVRVYSILASTLKDEGKLLEAKGPVTDVA
O88342	7	XXXXXXXXXXMPYEIKKVFASLPQVERGVSKIL
O88342	90	ASGDISGKLRIWDTTQKEHLLKYEYQPFAGKIK
Q9Z2M7	73	VEKYDYVFPENGLVAYKDGKLLCKQNIQGHLGE
Q62446	200	KGEKARLEIEPEWAYGKKGQPDAKIPPNTKLIF
P57780	626	NPYTTVTPQIINSKWEKVQQLVPKRDHALLEEQ
P57776	117	LQQAISKLEARLSSLEKSSPTPRATAPQTQHVS
Q9WU19	153	REISRQIVKRAEKQGYKAIFVTVDTPYLGNRID
Q9WU19	176	DTPYLGNRIDDVRNRFKLPPQLRMKNFETNDLA
Q9WU19	184	IDDVRNRFKLPPQLRMKNFETNDLAFSPKGNFG
Q9WU19	21	LVCISDYEQHVRSVLQKSVYDYYRSGANDQETL
Q9WU19	245	TSLPIVVKGILRGDDAKEAVKHGVDGILVSNHG
Q9WU19	249	IVVKGILRGDDAKEAVKHGVDGILVSNHGARQL
Q9WU19	337	LAFQGEKGVQDVLEILKEEFRLAMALSGCQNVK
Q9WU19	353	KEEFRLAMALSGCQNVKVIDKTLVRKNPLAVSK
Q9WU19	357	RLAMALSGCQNVKVIDKTLVRKNPLAVSKIXXX
Q9WU19	369	KVIDKTLVRKNPLAVSKIXXXXXXXXXXXXXXX
Q9Z0X1	108	KRYNERVMGLGLSPEEKQRRAIASATEGGSVPQ
Q9Z0X1	198	DDPNVTKTLQFRQWNGKERSIYFQPPSFYVSAQ
Q9Z0X1	230	QDLPNIENGGVAVLTGKKVVHLDVRGNMVKLND
Q9Z0X1	592	VLWNVFNRMPIARKIIKDGEQHEDLNEVAKLFN
Q9D8N0	132	PTLGIMHHNKQATENAKEEVKRILGLLDTHLKT
Q9D8N0	219	ILGEVKLCEKMAQFDAKKFAESQPKKDTPRKEK
Q9D8N0	294	DPFAHLPKSTFVLDEFKRKYSNEDTLSVALPYF
Q9D8N0	434	SWEGTFQHVGKAVNQGKIFKXXXXXXXXXXXXX
Q9CXW2	210	IYFPKEGRRVLPPVIFKDENLKTMYSQDRHADV
Q9CXW2	215	EGRRVLPPVIFKDENLKTMYSQDRHADVLNLCV
Q9D110	150	LPGLGFDKDGNRLGRGKGYYDTYLKRCVQHQEV
Q9D110	158	DGNRLGRGKGYYDTYLKRCVQHQEVKPYTMALA
Q9QUH0	9	XXXXXXXXMAQEFVNCKIQSGKVVVFIKPTCPY
Q9D1R9	19	QRLTYRRRLSYNTASNKTRLSRTPGNRIVYLYT
Q9D1R9	36	TRLSRTPGNRIVYLYTKKVGKAPKSACGVCPGR
Q9D1R9	43	GNRIVYLYTKKVGKAPKSACGVCPGRLRGVRAV
Q9QZ82	4	XXXXXXXXXXXXXMLAKGLSLRSVLVKGCQPFL
Q9DC71	85	SSAFIKEYKDIIPNIEKVDDVVKRILSLEMASR
Q9JHI7	67	GKTRVLGQVSCELVSPKLNRATEGILFFNLELS
Q9Z0J0	103	IPEPDGCKSGINCPIQKDKVYSYLNKLPVKNEY
Q9Z0J0	105	EPDGCKSGINCPIQKDKVYSYLNKLPVKNEYPS
Q9Z0J0	30	VAASQAEPLHFKDCGSKVGVIKEVNVSPCPTDP
Q9QXD6	151	TIFGIYRKKSTDEPSEKDALQPGRDLVAAGYAL
Q9QXD6	218	KMKKKGNIYSLNEGYAKDFDPAINEYLQRKKFP
Q9QXD6	269	IHRTLVYGGIFLYPANKKSPSGKLRLLYECNPI
Q9QXD6	301	IAYVMEKAGGLATTGDKDILDIVPTEIHQKAPV
Q9JHR7	192	ASCKDREVNAVDSEHEKNVMNDAWRLFQLEKAT
Q9JHR7	436	VAFRFKDKERPRGYTSKIAGKLHYYPLNGVLTA
Q9JHR7	488	RPENVRVAIVSKSFEGKTDRTEQWYGTQYKQEA
Q9JHR7	663	EKMATFEIDKKRFEIIKEAYMRSLNNFRAEQPH
Q9JHR7	697	HAMYYLRLLMTEVAWTKDELKEALDDVTLPRLK
Q9DC61	298	TVDVDRSVAQYTGGIIKVERDMSNVSLGPTPIP
Q9DC61	477	PHELCTLIRNVKPEDIKRVASKMLRGKPAVAAL
Q9DC61	63	LPGVPKPIFATVDGQEKFETKVTTLDNGLRVAS
Q9DC61	67	PKPIFATVDGQEKFETKVTTLDNGLRVASQNKF
Q9DB77	109	GASSFKITRGIEAVGGKLSVTATRENMAYTVEG
Q9DB77	159	APEFRRWEVAALRSQLKIDKAVAFQNSQTRIIE
Q9DB77	17	MKLLSRAGSFSRFYSLKVAPKVKTSAAPGGVPL
Q9DB77	199	KNALANPLYCPDYRMGKITSEELHYFVQNHFTS
Q9DB77	250	AEQFLNMRGGLGLAGAKAKYRGGEIREQNGDNL
Q9DB77	375	KAVAQGNLSSADVQAAKNKLKAGYLMSVETSEG
Q9DB77	42	AAPGGVPLQPQDLEFTKLPNGLVIASLENYAPL
Q9DB77	436	ADADVVKAAKKFVSGKKSMAASGNLGHTPFLDE
Q9DB77	66	ASLENYAPLSRIGLFVKAGSRYEDSNNLGTSHL
Q9DB77	92	NLGTSHLLRLASSLTTKGASSFKITRGIEAVGG
Q9DB77	98	LLRLASSLTTKGASSFKITRGIEAVGGKLSVTA
P97379	392	FVVFDDSEPVQRILIAKPIMFRGEVRLNVEEKK
Q99KV1	39	GRDFYKILGVPRSASIKDIKKAYRKLALQLHPD
P31230	267	FDAFPGEPDKELNPKKKIWEQIQPDLHTNAECV
O55125	146	GGYPALMDCMNKLKNNKEYLEFRKERSKMLLSR
O55125	191	EPQPRAGPNIYELRTYKLKPGTMIEWGNNWARA
O55125	193	QPRAGPNIYELRTYKLKPGTMIEWGNNWARAIK
O55125	279	TVPLVRHMESRIMIPLKISPLQXXXXXXXXXXX
P97371	35	EDLCSKTENLLGSYFPKKISELDAFLKEPALNE
Q9D855	12	XXXXXMAGRSAVSASSKWLDGFRKWYYNAAGFN
Q9D855	45	KLGLMRDDTLHETEDVKEAIRRLPEDLYNDRML
Q9D855	78	RIKRALDLTMRHQILPKDQWTKYEEDKFYLEPY
Q9D855	83	LDLTMRHQILPKDQWTKYEEDKFYLEPYLKEVI
Q9D855	88	RHQILPKDQWTKYEEDKFYLEPYLKEVIRERKE
Q9D855	96	QWTKYEEDKFYLEPYLKEVIRERKEREEWAKKX
Q9DB15	141	PKQKERTHFTVRLTEAKPVDKVKLIKEIKNYVQ
Q9DB15	153	LTEAKPVDKVKLIKEIKNYVQGINLVQAKKLVE
Q9DB15	165	IKEIKNYVQGINLVQAKKLVESLPQEIKANVAK
Q9DB15	166	KEIKNYVQGINLVQAKKLVESLPQEIKANVAKA
Q9DB15	181	KKLVESLPQEIKANVAKAEAEKIKAALEAVGGT
Q9CQN1	111	ETKKLLDIVARSLYSEKEVFIRELISNASDALE
Q9CQN1	326	EFQHEEFYRYIAQAYDKPRFTLHYKTDAPLNIR
Q9CQN1	334	RYIAQAYDKPRFTLHYKTDAPLNIRSIFYVPEM
Q9CQN1	426	SALIRKLRDVLQQRLIKFFIDQSKKDAEKYAKF
Q9CQN1	433	RDVLQQRLIKFFIDQSKKDAEKYAKFFEDYGLF
O88851	156	FLPWKEQQEVADRLDAKLYKFTDRGHFQNTEFH
P58252	152	CVQTETVLRQAIAERIKPVLMMNKMDRALLELQ
P58252	239	FTLKQFAEMYVAKFAAKGEGQLSAAERAKKVED
P58252	272	MMKKLWGDRYFDPANGKFSKSANSPDGKKLPRT
P58252	275	KLWGDRYFDPANGKFSKSANSPDGKKLPRTFCQ
P58252	318	DAIMNFRKEETAKLIEKLDIKLDSEDKDKEGKP
P58252	322	NFRKEETAKLIEKLDIKLDSEDKDKEGKPLLKA
P58252	42	AHVDHGKSTLTDSLVCKAGIIASARAGETRFTD
P58252	445	IMGPNYTPGKKEDLYLKPIQRTILMMGRYVEPI
P58252	512	VMKFSVSPVVRVAVEAKNPADLPKLVEGLKRLA
P58252	572	ICLKDLEEDHACIPIKKSDPVVSYRETVSEESN
P58252	594	SYRETVSEESNVLCLSKSPNKHNRLYMKARPFP
Q9EP89	241	IKKVKEEKAYKALKMVKGTPPPSDQEKELKEKG
Q9EP89	263	SDQEKELKEKGGKNNEKSDAPKAKVEQDSEARC
Q9EP89	270	KEKGGKNNEKSDAPKAKVEQDSEARCRSAKPGK
Q9EP89	287	VEQDSEARCRSAKPGKKKNDFEQGELYLKEKFE
Q9EP89	288	EQDSEARCRSAKPGKKKNDFEQGELYLKEKFEN
Q9EP89	299	KPGKKKNDFEQGELYLKEKFENSIESLRLFKND
Q9EP89	313	YLKEKFENSIESLRLFKNDPLFFKPGSQFLYST
Q9EP89	383	ENEPVIYNRARFYVYNKKKRLVNTPYVDNSYKW
Q9EP89	547	SVGLNSTALKIALEFDKDRADXXXXXXXXXXXX
Q9WUP7	289	EEVQKLKRYKIENIRRKHNYLPFIMELLKTLAE
Q9WUP7	47	QVEEIWSLEPESFEKLKPVHGLIFLFKWQPGEE
P53808	166	IRVKQYKQSLAIESDGKKGSRVFMYYFDNPGGQ
P99028	83	EELFDFLHARDHCVAHKLFKNLKXXXXXXXXXX
Q9QZD8	158	HALDGLYRVAREESLRKLFSGATMASSRGALVT
Q9D964	381	LDEKRVMVDANEVPIQKMFEKLGISTIKVNIRN
Q9DAS9	4	XXXXXXXXXXXXXMSSKTASTNSIAQARRTVQQ
Q99MR8	180	SIMAAAGVPVVEGYHGKDQSDQCLREHAGKIGY
Q99MR8	233	EREFQEQLESARREAKKSFNDDAMLIEKFVDTP
Q99MR8	555	RRLNISYTRNMTLRSGKSDIVIAVTYNRDGSYD
Q99MR8	577	AVTYNRDGSYDMQIDNKSFRVLGDLSSEDGCTY
Q9ERS2	22	VKQDMPPPGGYGPIDYKRNLPRRGLSGYSMFAV
Q9ERS2	7	XXXXXXXXXXMAASKVKQDMPPPGGYGPIDYKR
Q9ERS2	99	TLQILRENLEEEAIIMKDVPNWKVGESVFHTTR
Q9WVD5	245	PVDCIKSRIQVLSMTGKQTGLVRTFLSIVKNEG
Q9WVD5	36	GTACVLTGQPFDTMKVKMQTFPDLYRGLTDCCL
Q99N92	109	EEGIVRYTKDVYVPNPKNTEAVDLVTSLPKGAV
Q99N92	122	PNPKNTEAVDLVTSLPKGAVLYKTFVHVVPAKP
Q9D826	104	RQTELLLLGTKENPGLKTIQATLSRQGIDHEYL
Q9D826	126	LSRQGIDHEYLSSVDLKQRFPNIRFTRGEVGLL
Q9D826	174	LQHIICQLGGTVCDGEKVVEIRPGLPVTVKTTL
Q9D826	187	DGEKVVEIRPGLPVTVKTTLKSYQANSLVITAG
Q9D826	352	KYDNIVIGAGFSGHGFKLAPVVGKILYELSMKL
Q9D826	387	SYDLAPFRMSRFSTLSKAHLXXXXXXXXXXXXX
Q9D826	98	AGTQLHRQTELLLLGTKENPGLKTIQATLSRQG
Q9CWK8	234	KVKVGKEDSSSTEFVEKRRAALERYLQRTVKHP
Q9CQ69	33	YSLSPFEQRAFPSYFSKGIPNVLRRTRERILRV
P56135	16	XMASLVPLKEKKLMEVKLGELPSWIMMRDFTPS
P56135	8	XXXXXXXXXMASLVPLKEKKLMEVKLGELPSWI
P24472	195	PLLQAFKTRISNIPTIKKFLQPGSQRKPPPDGP
P24472	6	XXXXXXXXXXXMAAKPKLYYFNGRGRMESIRWL
P24472	84	TRAILSYLAAKYNLYGKDLKERVRIDMYADGTQ
P99029	112	CSKTHLPGFVEQAGALKAKGAQVVACLSVNDVF
P99029	142	DVFVIEEWGRAHQAEGKVRLLADPTGAFGKATD
P99029	155	AEGKVRLLADPTGAFGKATDLLLDDSLVSLFGN
P99029	70	VGDAIPSVEVFEGEPGKKVNLAELFKGKKGVLF
P99029	71	GDAIPSVEVFEGEPGKKVNLAELFKGKKGVLFG
P99029	79	VFEGEPGKKVNLAELFKGKKGVLFGVPGAFTPG
P99029	81	EGEPGKKVNLAELFKGKKGVLFGVPGAFTPGCS
P99029	98	KGVLFGVPGAFTPGCSKTHLPGFVEQAGALKAK
Q9DBJ1	251	DEETVRKAMEAVAAQGKVKKXXXXXXXXXXXXX
Q9DBJ1	5	XXXXXXXXXXXXMAAYKLVLIRHGESAWNLENR
Q9CQQ7	131	KYGASFGEFIDKLNEEKIAQLEEVKQSSMKQIQ
Q9CQQ7	139	FIDKLNEEKIAQLEEVKQSSMKQIQDAIDMEKA
Q9CQQ7	144	NEEKIAQLEEVKQSSMKQIQDAIDMEKAQQALV
Q9CQQ7	154	VKQSSMKQIQDAIDMEKAQQALVQKRHYLFDVQ
Q9CQQ7	162	IQDAIDMEKAQQALVQKRHYLFDVQRNNIALAL
Q9CQQ7	191	ALALEVTYRERLHKAYKEVKNRLDYHISVQNMM
Q9CQQ7	221	NMMRRKEEEHMIDWVEKHVVKSISVQQEKETIA
Q9CQQ7	225	RKEEEHMIDWVEKHVVKSISVQQEKETIAKCIE
Q9CQQ7	233	DWVEKHVVKSISVQQEKETIAKCIEDLKLLAKK
Q9CQQ7	244	SVQQEKETIAKCIEDLKLLAKKAQAQPIMXXXX
Q9CQQ7	53	GQPRLAPLPPLPEYGGKVRLGLIPEEFFQFLYP
Q9QXE0	217	AETSAVCAAASVLRDAKQPLLIIGKGAAYSHAE
Q9QXE0	354	QFDKTPWQCPPDSQWWKTLREKMKSNEAISKEL
Q9QXE0	361	QCPPDSQWWKTLREKMKSNEAISKELASQKSLP
Q9QXE0	368	WWKTLREKMKSNEAISKELASQKSLPMNYYTVF
Q9QXE0	569	SKPCLLNIMIEPQSTRKAQDFHWLTRSNMXXXX
Q9Z204	176	RVSGNTSRRGKSGFNSKSGQRGSSSKSGKLKGD
Q9Z204	8	XXXXXXXXXMASNVTNKTDPRSMNSRVFIGNLN
P56480	124	VRTIAMDGTEGLVRGQKVLDSGAPIKIPVGPET
P56480	133	EGLVRGQKVLDSGAPIKIPVGPETLGRIMNVIG
P56480	159	RIMNVIGEPIDERGPIKTKQFAPIHAEAPEFIE
P56480	161	MNVIGEPIDERGPIKTKQFAPIHAEAPEFIEMS
P56480	198	ILVTGIKVVDLLAPYAKGGKIGLFGGAGVGKTV
P56480	259	GNDLYHEMIESGVINLKDATSKVALVYGQMNEP
P56480	264	HEMIESGVINLKDATSKVALVYGQMNEPPGARA
P56480	426	PNIVGNEHYDVARGVQKILQDYKSLQDIIAILG
P56480	432	EHYDVARGVQKILQDYKSLQDIIAILGMDELSE
P56480	480	LSQPFQVAEVFTGHMGKLVPLKETIKGFQQILA
P56480	485	QVAEVFTGHMGKLVPLKETIKGFQQILAGEYDH
P56480	522	AFYMVGPIEEAVAKADKLAEEHGSXXXXXXXXX
Q9CZR8	191	PDREGSLKDQLALAIGKLGENMILKRAAWVKVP
Q9CZR8	64	LLMKLRRKTGYSFVNCKKALETCGGDLKQAEDW
P46471	407	EAGMFAIRARRKIATEKDFLEAVNKVIKSYAKF
Q99L47	152	FTDAIKLNPRLAILYAKRASVFVKLQKPNAAIR
Q9DCD0	59	LANEAKGTKVVGAQSLKDMVSKLKKPRRVILLV
Q91YI0	192	HAVALTRDSERLLEVQKRINVLPLGSGAIAGNP
Q91YI0	287	VQLSDAYSTGSSLMPQKKNPDSLELIRSKAGRV
Q91YI0	323	CAGLLMTLKGLPSTYNKDLQEDKEAVFEVSDTM
Q91YI0	361	VATGVISTLQIHRENMKQALSPDMLATDLAYYL
Q91YI0	7	XXXXXXXXXXMASESGKLWGGRFVGAVDPIMEK
Q91YI0	97	LHPNDEDIHTANERRLKELIGEAAGKLHTGRSR
Q91VR2	115	DRGLCGAIHSSVAKQMKNEVAALTAAGKEVMIV
Q91VR2	138	TAAGKEVMIVGVGEKIKGILYRTHSDQFLVSFK
Q91VR2	29	CAVQPQWIQVRNMATLKDITRRLKSIKNIQKIT
Q91VR2	39	RNMATLKDITRRLKSIKNIQKITKSMKMVAAAK
Q91VR2	49	RRLKSIKNIQKITKSMKMVAAAKYARAERELKP
Q91VR2	55	KNIQKITKSMKMVAAAKYARAERELKPARVYGT
Q91VR2	83	RVYGTGSLALYEKADIKAPEDKKKHLIIGVSSD
Q9CZD3	194	VLKTSGHVDKFADFMVKDVKNGECFRADHLLKA
Q9CZD3	89	EDKAPQVDVDRAVAELKARKRVLEAKELALQPK
Q9CZD3	98	DRAVAELKARKRVLEAKELALQPKDDIVDRAKM
P35980	132	AGGKILTFDQLALESPKGRGTVLLSGPRKGREV
P35980	49	RFLARRTNSTFNQVVLKRLFMSRTNRPPLSLSR
Q9CPU0	148	VPDVYSACKRFEELGVKFVKKPDDGKMKGLAFI
Q9CPU0	88	FLAYEDKNDIPKDKSEKTAWTFSRKATLELTHN
Q921I1	310	GKGKSKDFQLFSSPLGKDLLFKDSAFGLLRVPP
Q921I1	467	VAVVKASDTSITWNNLKGKKSCHTGVDRTAGWN
Q61425	125	VVHSTDLVVEAIVENLKLKNELFQRLDKFAAEH
Q61425	136	IVENLKLKNELFQRLDKFAAEHTIFASNTSSLQ
Q61425	179	QDRFAGLHFFNPVPMMKLVEVIKTPMTSQKTFE
Q61425	185	LHFFNPVPMMKLVEVIKTPMTSQKTFESLVDFC
Q61425	192	PMMKLVEVIKTPMTSQKTFESLVDFCKTLGKHP
Q61425	202	TPMTSQKTFESLVDFCKTLGKHPVSCKDTPGFI
Q61425	206	SQKTFESLVDFCKTLGKHPVSCKDTPGFIVNRL
Q61425	212	SLVDFCKTLGKHPVSCKDTPGFIVNRLLVPYLI
Q61425	241	PYLIEAVRLHERGDASKEDIDTAMKLGAGYPMG
Q61425	300	NPLFQPSPSMNNLVAQKKLGKKTGEGFYKYKXX
Q61425	312	LVAQKKLGKKTGEGFYKYKXXXXXXXXXXXXXX
Q61425	314	AQKKLGKKTGEGFYKYKXXXXXXXXXXXXXXXX
Q61425	75	TEDILAKSKKGIEESLKRMAKKKFTENPKAGDE
Q61425	80	AKSKKGIEESLKRMAKKKFTENPKAGDEFVEKT
Q61425	81	KSKKGIEESLKRMAKKKFTENPKAGDEFVEKTL
Q61425	87	EESLKRMAKKKFTENPKAGDEFVEKTLSCLSTS
Q61425	95	KKKFTENPKAGDEFVEKTLSCLSTSTDAASVVH
P50247	204	KFDNLYGCRESLIDGIKRATDVMIAGKVAVVAG
P50247	322	IDVKWLNENAVEKVNIKPQVDRYWLKNGRRIIL
P50247	389	WTHPDKYPVGVHFLPKKLDEAVAEAHLGKLNVK
P50247	405	KLDEAVAEAHLGKLNVKLTKLTEKQAQYLGMPI
P50247	43	NEMPGLMRMREMYSASKPLKGARIAGCLHMTVE
P50247	8	XXXXXXXXXMSDKLPYKVADIGLAAWGRKALDI
Q99J08	11	XXXXXXMSGRVGDLSPKQEEALAKFRENVQDVL
Q99J08	253	LPVEYGGTMTDPDGNPKCKSKINYGGDIPKQYY
Q99J08	257	YGGTMTDPDGNPKCKSKINYGGDIPKQYYVRDQ
Q99J08	266	GNPKCKSKINYGGDIPKQYYVRDQVKQQYEHTV
Q99J08	393	VSFTVEVLLPDKAAEEKMNQQGADTPKXXXXXX
Q99J08	51	DYFLLRWLRARSFDLQKSEAMLRKHVEFRKQKD
Q9CQ65	49	YVDTPFGKPSDALILGKIKNVDCVLLARHGRQH
Q9CQ65	51	DTPFGKPSDALILGKIKNVDCVLLARHGRQHTI
Q9CR21	88	PPLTLDGIKDRVLYVLKLYDKIDPEKLSVNSHF
Q9CR21	92	LDGIKDRVLYVLKLYDKIDPEKLSVNSHFMKDL
Q99PT1	105	DLTGDLESFKKQSFVLKEGVEYRIKISFRVNRE
Q99PT1	141	GMKYIQHTYRKGVKIDKTDYMVGSYGPRAEEYE
Q99PT1	178	MEEAPKGMLARGSYNIKSRFTDDDKTDHLSWEW
Q99PT1	52	QEIQELDKDDESLRKYKEALLGRVAVSADPNVP
Q8VEM8	107	DPQKYKGIFNGFSITLKEDGVRGLAKGWAPTLI
Q8VEM8	204	QPGYANTLREAVPKMYKEEGLNAFYKGVAPLWM
Q8VEM8	213	EAVPKMYKEEGLNAFYKGVAPLWMRQIPYTMMK
Q8VEM8	229	KGVAPLWMRQIPYTMMKFACFERTVEALYKFVV
Q8VEM8	242	TMMKFACFERTVEALYKFVVPKPRSECTKAEQL
Q8VEM8	290	IVSHPADSVVSVLNKEKGSTASQVLQRLGFRGV
Q8VEM8	308	STASQVLQRLGFRGVWKGLFARIIMIGTLTALQ
Q8VEM8	96	PLDLVKCRMQVDPQKYKGIFNGFSITLKEDGVR
Q9Z2Z6	170	DCAKKLYQEFGIRGFYKGTVLTLMRDVPASGMY
P23198	21	KTTLQKMGKKQNGKSKKVEEAEPEEFVVEKVLD
P23198	5	XXXXXXXXXXXXMASNKTTLQKMGKKQNGKSKK
P51410	59	VELSLLGKKKKRLRVDKWWGNRKELATVRTICS
P47963	105	KVARTIGISVDPRRRNKSTESLQANVQRLKEYR
P47963	174	RNVYKKEKARVITEEEKNFKAFASLRMARANAR
Q9D8E6	14	XXXMACARPLISVYSEKGESSGKNVTLPAVFKA
Q9D8E6	157	GHRIEEVPELPLVVEDKVEGYKKTKEAVQLLKK
Q9D8E6	172	DKVEGYKKTKEAVQLLKKLKAWNDIKKVYASQR
Q9D8E6	353	RNTILRQARNHKLRVKKLEAAATALATKSEKVV
Q9JJI8	9	XXXXXXXXMPRKIEEIKDFLLTARRKDAKSVKI
Q9CQF0	126	GLVSLKHVYEIACVKAKDDAFAMQDVPLSSVVR
Q9CQF0	157	VRSIIGSARSLGIRVVKDLSAEELEAFQKERAV
Q9CQF0	169	IRVVKDLSAEELEAFQKERAVFLAAQKEADLAA
Q9CQR2	74	AIRRMGESDDSILRLAKADGIVSKNFXXXXXXX
Q9CQR2	81	SDDSILRLAKADGIVSKNFXXXXXXXXXXXXXX
P47962	158	FTCYLDAGLARTTTGNKVFGALKGAVDGGLSIP
P47962	220	VADYMRYLMEEDEDAYKKQFSQYIKNNVTPDMM
P47962	241	QYIKNNVTPDMMEEMYKKAHAAIRENPVYEKKP
Q99KJ8	140	VKESATEEKLTPVVLAKQLAALKQQLVASHLEK
Q9R078	201	GPYHQEPYMSKPEERFKAPPILPPHLLQVILNK
Q9JII6	127	LMHWPYAFERGDNPFPKNADGTVRYDSTHYKET
Q9JII6	145	ADGTVRYDSTHYKETWKALEVLVAKGLVKALGL
Q9JII6	23	LLHTGQKMPLIGLGTWKSEPGQVKAAIKHALSA
Q9JII6	68	NETEIGEALKESVGSGKAVPREELFVTSKLWNT
O09172	270	VKSRGIIKSKGYILQAKRRGSXXXXXXXXXXXX
P40630	110	EKKVYEADFKAEWKAYKEAVSKYKEQLTPSQLM
P40630	66	KKPMSSYLRFSTEQLPKFKAKHPDAKLSELVRK
P80314	119	TVLAAELLREAESLIAKKIHPQTIISGWREATK
Q9D023	26	RATYHRLMDKVELLLPKKLRPLYNHPAGPRTVF
Q9D023	49	NHPAGPRTVFFWAPIMKWGLVCAGLADMARPAE
Q9D1A2	363	DMIPEVVSEQVSSYLSKKFAELQSPNKFKVYMG
Q9CR16	331	QGWQGLKEYDQALADLKKAQEIAPGDKAIQAEL
Q9CQR4	108	SPAKIGEEIVITAHILKQGKTLAFASVDLTNKT
Q9CQR4	111	KIGEEIVITAHILKQGKTLAFASVDLTNKTTGK
Q9CQR4	127	KTLAFASVDLTNKTTGKLIAQGRHTKHLGNXXX
Q9CQR4	13	XXXXMSSMTQNLREVMKVMFKVPGFDRVLEKVT
Q9CQR4	17	MSSMTQNLREVMKVMFKVPGFDRVLEKVTLVSA
Q9CQR4	27	VMKVMFKVPGFDRVLEKVTLVSAAPEKLICEMK
Q9CQR4	37	FDRVLEKVTLVSAAPEKLICEMKVEEQHTNKLG
Q9CQR4	95	APGVSVDMNITYMSPAKIGEEIVITAHILKQGK
Q62425	10	XXXXXXXMLRQILGQAKKHPSLIPLFVFIGAGG
Q62425	64	KNNPEPWNKLGPNEQYKFYSVNVDYSKLKKEGP
Q62425	74	GPNEQYKFYSVNVDYSKLKKEGPDFXXXXXXXX
Q9DBP5	106	LIDGFPRNQDNLQGWNKTMDGKADVSFVLFFDC
Q99PL5	1545	AAGPLESSGKEEITQLKERLEKEKRLTSDLGRA
Q8R2L5	132	QKMGFMPVTYKDPAYLKDPRVCNIRYREXXXXX
Q61733	356	MELVTCGLSKNPYLSVKQKVEHIEWFRNYFNEK
Q99N87	414	EPEPEVPDTKLDWQDVKAMQGLKRSVWFNLKRP
Q9ER88	185	QRFDQPLEASTWLKNFKTTNERFLSQIKVQEKY
Q91XD4	318	LVVNRLGLDSLAPFDPKERIIEYLVPDSGPEQS
Q9DBK0	160	RRKVRLQHENTFNNIMKESSRFSDSICNEEEGT
Q9DBK0	229	VATISASRLCHGHPFLKSVDMFKFRGPSTVGDR
Q9DBK0	235	SRLCHGHPFLKSVDMFKFRGPSTVGDRLVFSAI
Q9DBK0	34	PAHADSRGELSAGQLLKWMDTTACLAAEKHAGI
Q9DBK0	97	AFSTSMEISIKVIVQDKFTGIQKLLCVAFSTFV
Q9R0E1	708	GGCRFLRYDCRISSPRKGWALLHPGRLTHYHEG
Q9DCX2	117	CAEFVSGSQLRIQEYEKQLEKMRNIIPFDQMTI
Q9DCX2	144	FDQMTIDDLNEIFPETKLDKKKYPYWPHQPIEN
Q9DCX2	147	MTIDDLNEIFPETKLDKKKYPYWPHQPIENLXX
Q9DCX2	148	TIDDLNEIFPETKLDKKKYPYWPHQPIENLXXX
Q9DCX2	149	IDDLNEIFPETKLDKKKYPYWPHQPIENLXXXX
Q9DCX2	25	KTIDWVSFVEVMPQNQKAIGNALKSWNETFHAR
Q9DCX2	32	FVEVMPQNQKAIGNALKSWNETFHARLASLSEK
Q9DCX2	48	KSWNETFHARLASLSEKPPAIDWAYYRANVAKP
Q9DCX2	63	EKPPAIDWAYYRANVAKPGLVDDFEKKYNALKI
Q9DCX2	72	YYRANVAKPGLVDDFEKKYNALKIPVPEDKYTA
Q9DCX2	73	YRANVAKPGLVDDFEKKYNALKIPVPEDKYTAL
Q9DCX2	78	AKPGLVDDFEKKYNALKIPVPEDKYTALVDQEE
Q9DCX2	85	DFEKKYNALKIPVPEDKYTALVDQEEKEDVKSC
Q9DCX2	95	IPVPEDKYTALVDQEEKEDVKSCAEFVSGSQLR
Q9DCX2	99	EDKYTALVDQEEKEDVKSCAEFVSGSQLRIQEY
Q9JMD3	197	CVITYLAQVDPKGSLPKWVVNKSSQFLAPKAMK
Q9JMD3	202	LAQVDPKGSLPKWVVNKSSQFLAPKAMKKMYKA
Q9JMD3	94	PAETLYDVLHDIEYRKKWDSNVIETFDIARLTV
Q91WS0	104	IKHNEETGDNVGPLIIKKKETXXXXXXXXXXXX
Q91WS0	55	NRTKAMVNLQIQKDNPKVVHAFDMEDLGDKAVY
Q9JI75	23	LIVYAHQEPKSFNGSLKKVAVEELSKQGCTVTV
Q9DBL1	165	LFRKHASEEQKATYLPKLVTEKLGSFCLSEAGA
Q9DBL1	278	QLTFENVKVPETNILGKIGHGYKYAIGSLNEGR
Q9DBL1	284	VKVPETNILGKIGHGYKYAIGSLNEGRIGIAAQ
Q9DBL1	324	CFDYTIPYIKERMQFGKRIFDFQGLQHQVAQVA
Q9DBL1	426	GTIYEGASNIQLNTIAKHIDAEYXXXXXXXXXX
Q9DBL1	70	LQTLTDEEIMMKQTVKKFAQEHVAPLVSSMDEN
Q9CWH6	49	TAVGIRGTNIVVLGVEKKSVAKLQDERTVRKIC
Q9DBE0	326	GLQCSALLLRDTSNLLKRCHGSQASYLFQQDKF
Q8VCN5	138	RVASEFGLKISFVDCSKTKLLEAAITPQTKLVW
Q8VCN5	270	CCRGLKTLQVRMEKHFKNGMAVARFLETNPRVE
Q8VCN5	325	CPGMVSFYIKGALQHAKAFLKNLKLFTLAESLG
Q921J2	161	FLESSAKENQTAVDVFKRIILEAEKIDGAASQG
Q9CYR0	103	ISVFRPGLRDVAYQYVKKGARIFVEGKVDYGEY
Q9CYR0	122	ARIFVEGKVDYGEYMDKNNVRRQATTIIAGKKL
Q8K0D5	540	AFRETIVAPVPFDFTHKKQSGGAGQFGKVIGVL
Q8K0D5	541	FRETIVAPVPFDFTHKKQSGGAGQFGKVIGVLE
Q91V12	158	HVMSENILTGTKKLTNKATLWYVPLSLKNVDKV
Q91V12	287	IVTASVDAINFHDKIRKGCVITISGRMTFTSNK
Q91V12	370	DEKKRFEEGKGRYLQMKAKRQGHTEPQPXXXXX
Q9ERE3	71	DKLYNSLKKQFPAMALKIPAKRIFGDNFDPDFI
Q8CAQ8	130	VSEVMKDSKLPVAQSQKTKGDTPASAASTGAAQ
Q8CAQ8	268	SNILKTAMDNSEIAGEKKSAQWRTVEGALKERR
Q8CAQ8	281	AGEKKSAQWRTVEGALKERRKAVDEAADALLKA
Q8CAQ8	298	ERRKAVDEAADALLKAKEELEKMKTIIEDAKKR
Q8CAQ8	312	KAKEELEKMKTIIEDAKKREIAGATPHITAAEG
Q8CAQ8	505	HTDHLRDVLKVQEQELKYEFEQGLSEKLSEQEL
Q8CAQ8	674	FLSYLQSLLLFPPKQLKPPAELYPEDINTFKLL
Q8CAQ8	713	IEHGDLELAAKFVNQLKGESRRVAQDWLKEARM
Q9D0Q7	133	ASQLAIRKIREFDANFKTKDFPEKAKDIFIEAH
Q9CZJ1	7	XXXXXXXXXXMSAAFRKAAKTRQREHRERSQPG
Q8BHG1	268	MGSLKYPDENGFDAFLKKHGGSDNASTDCERTV
Q91W90	126	DSDVCSAQGVRGYPTLKFFKPGQEAVKYQGPRD
Q9CQ33	529	AEARPFEVLMQFLYTDKIKYPRKGHVEDVLLIM
Q8BG05	134	KPGAHLTVKKIFVGGIKEDTEEYNLRDYFEKYG
Q8BH97	70	YDHEAFLGRDVAKEFDKLSPEESQARLGRIVDR
Q9WTM5	365	DLLDRLLIVSTSPYSEKDTKQILRIRCEEEDVE
Q9WTP7	165	GIDDLTGEPLIQREDDKPETVIKRLKAYEAQTE
Q9WTP7	171	GEPLIQREDDKPETVIKRLKAYEAQTEPVLQYY
Q9WTP7	174	LIQREDDKPETVIKRLKAYEAQTEPVLQYYQKK
Q9WTP7	189	LKAYEAQTEPVLQYYQKKGVLETFSGTETNKIW
Q9WTP7	20	SGRLLRAVIMGAPGSGKGTVSSRITKHFELKHL
Q9WTP7	29	MGAPGSGKGTVSSRITKHFELKHLSSGDLLRQN
Q9WTP7	34	SGKGTVSSRITKHFELKHLSSGDLLRQNMLQGT
Q9WTP7	57	LLRQNMLQGTEIGVLAKTFIDQGKLIPDDVMTR
Q9WTP7	64	QGTEIGVLAKTFIDQGKLIPDDVMTRLALHELK
Q9WTP7	80	KLIPDDVMTRLALHELKTLTQCSWLLDGFPRTL
P70174	376	RTTDSDTSIEPGLGKVKARSRSNSGLDYIKVTW
Q9QZA0	249	SLTTPPLSESVTWIIKKQPVEVDRDQLEQFRTL
Q99M87	107	KDDYYQILGVPRNASQKDIKKAYYQLAKKYHPD
Q99M87	118	RNASQKDIKKAYYQLAKKYHPDTNKDDPKAKEK
Q9D7B6	211	ESDIYVVMCRTGGSGAKGISCIVVEKGTPGLSF
Q9D7B6	269	VANRIGTEGQGFLIAMKGLNGGRINVASCSLGA
Q9D7B6	301	AAHASVILTQEHLKVRKQFGAPLARSQYLQFQL
Q9D7B6	48	CIDPSLGLNEEQKGFQKVAFDFAAREMAPNMAE
Q9D7B6	68	DFAAREMAPNMAEWDQKELFPVDVMRKAAQLGF
Q9D1Q6	130	RNGMMMKREYRGQRSVKALADYIRQQKSNPVHE
Q922B1	101	VDLSTSTDWKEAKSFLKGLSDKQREEHYFCKDF
Q922B1	127	HYFCKDFIKLKKIPTWKETAKGLAVKVEDPKYK
Q922B1	131	KDFIKLKKIPTWKETAKGLAVKVEDPKYKKDKQ
Q922B1	161	DKQLNEKISLYRGDITKLEVDAIVNAANSSLLG
Q922B1	207	SLLTDECRTLQNCETGKAKITCGYRLPAKYVIH
Q922B1	293	AAEVVLASLREWLEQHKDKVDRLIICVFLEKDE
Q922B1	94	PLAMAAKVDLSTSTDWKEAKSFLKGLSDKQREE
P51174	156	IVMPYIANYGTKEQIEKFIPQMTAGKCIGAIAM
P51174	165	GTKEQIEKFIPQMTAGKCIGAIAMTEPGAGSDL
P51174	240	RSPAHGISLFLVENGMKGFIKGRKLHKMGMKAQ
P51174	254	GMKGFIKGRKLHKMGMKAQDTAELFFEDVRLPA
P51174	279	FEDVRLPANALLGEENKGFYYLMQELPQERLLI
P51174	322	MFEETRNYVKQRKAFGKTVAHIQTVQHKLAELK
P51174	42	RCSHSGAEARLETPSAKKLTDVGIRRIFSSEHD
P51174	66	RRIFSSEHDIFRESVRKFFQEEVIPHHTEWEKA
P51174	81	RKFFQEEVIPHHTEWEKAGEVSREVWEKAGKQG
P51174	92	HTEWEKAGEVSREVWEKAGKQGLLGINIAEKHG
P51174	95	WEKAGEVSREVWEKAGKQGLLGINIAEKHGGIG
P32020	132	VLALGFEKMERGSIGTKFSDRTTPTDKHIEVLI
P32020	168	GLSAHPITPQMFGYAGKEHMEKYGTKVEHFAKI
P32020	173	PITPQMFGYAGKEHMEKYGTKVEHFAKIGWKNH
P32020	177	QMFGYAGKEHMEKYGTKVEHFAKIGWKNHKHSV
P32020	183	GKEHMEKYGTKVEHFAKIGWKNHKHSVNNTYSQ
P32020	190	YGTKVEHFAKIGWKNHKHSVNNTYSQFQDEYSL
P32020	211	NTYSQFQDEYSLEEVMKSKPVFDFLTILQCCPT
P32020	23	KSPRLRRVFVVGVGMTKFMKPGGENSRDYPDMA
P32020	26	RLRRVFVVGVGMTKFMKPGGENSRDYPDMAKEA
P32020	274	EMMTDLPSTFEEKSIIKVVGYDMSKEAARRCYE
P32020	282	TFEEKSIIKVVGYDMSKEAARRCYEKSGLTPND
P32020	341	GQGGTLVDRGDNTYGGKWVINPSGGLISKGHPL
P32020	40	FMKPGGENSRDYPDMAKEAGQKALEDAQIPYSA
P32020	432	THQVSAAPTSSAGDGFKANLVFKEIEKKLEEEG
P32020	438	APTSSAGDGFKANLVFKEIEKKLEEEGEQFVKK
P32020	443	AGDGFKANLVFKEIEKKLEEEGEQFVKKIGGIF
P32020	453	FKEIEKKLEEEGEQFVKKIGGIFAFKVKDGPGG
P32020	454	KEIEKKLEEEGEQFVKKIGGIFAFKVKDGPGGK
P32020	462	EEGEQFVKKIGGIFAFKVKDGPGGKEATWVVDV
P32020	464	GEQFVKKIGGIFAFKVKDGPGGKEATWVVDVKN
P32020	470	KIGGIFAFKVKDGPGGKEATWVVDVKNGKGSVL
P32020	479	VKDGPGGKEATWVVDVKNGKGSVLPNSDKKADC
P32020	491	VVDVKNGKGSVLPNSDKKADCTITMADSDLLAL
P32020	492	VDVKNGKGSVLPNSDKKADCTITMADSDLLALM
P32020	511	CTITMADSDLLALMTGKMNPQSAFFQGKLKIAG
P32020	522	ALMTGKMNPQSAFFQGKLKIAGNMGLAMKLQNL
P32020	524	MTGKMNPQSAFFQGKLKIAGNMGLAMKLQNLQL
P32020	534	FFQGKLKIAGNMGLAMKLQNLQLQPGKAKLXXX
P32020	544	NMGLAMKLQNLQLQPGKAKLXXXXXXXXXXXXX
P32020	7	XXXXXXXXXXMPSVALKSPRLRRVFVVGVGMTK
Q99L13	120	SSMNAVEVYSGANGILKKVKKGSLLIDSSTIDP
Q99L13	140	KGSLLIDSSTIDPSVSKELAKEVEKMGAVFMDA
Q99L13	144	LIDSSTIDPSVSKELAKEVEKMGAVFMDAPVSG
Q99L13	148	STIDPSVSKELAKEVEKMGAVFMDAPVSGGVGA
Q99L13	237	GTAEAMNLGIRSGLDPKLLAKILNMSSGRCWSS
Q99L13	241	AMNLGIRSGLDPKLLAKILNMSSGRCWSSDTYN
Q99L13	296	LMAKDLGLAQDSATSTKTPILLGSLAHQIYRMM
Q99L13	320	LAHQIYRMMCSKGYSKKDFSSVFQYLREEEPFX
Q99L13	55	TPVGFIGLGNMGNPMAKNLMKHGYPLILYDVFP
Q99L13	59	FIGLGNMGNPMAKNLMKHGYPLILYDVFPDVCK
Q99L13	75	KHGYPLILYDVFPDVCKEFKEAGEQVASSPAEV
Q99L13	78	YPLILYDVFPDVCKEFKEAGEQVASSPAEVAEK
Q99L13	94	KEAGEQVASSPAEVAEKADRIITMLPSSMNAVE
O09111	43	VRWESSRAVIAPSGVEKKRQREPTMQWQEDPEP
Q99LC3	122	IEFSGSCSLEKFYDDPKSNDGNSYRLQSWLYAS
Q99LC3	242	EMKVTSAYLQDIENAYKKTFLPKMSEMCEVLVY
Q99LC3	243	MKVTSAYLQDIENAYKKTFLPKMSEMCEVLVYD
Q99LC3	277	WEAEDPTKVVEDIEYLKYNKGPWLKQDDWTFHY
Q99LC3	285	VVEDIEYLKYNKGPWLKQDDWTFHYLRMLVQDK
Q99LC3	350	LPGRKYAPGYNAEVGDKWIWLKXXXXXXXXXXX
Q99LC3	75	VITVDGNICSGKNKLAKEIAQQLGMKHYPEAGI
Q9CPP6	30	LAVCDTPHERLTILYTKTLDILKHFPKHAAYRK
Q9CPP6	36	PHERLTILYTKTLDILKHFPKHAAYRKYTEQIT
Q9CPP6	40	LTILYTKTLDILKHFPKHAAYRKYTEQITNEKL
Q9CPP6	60	YRKYTEQITNEKLDMVKAEPDVKKLEALLQGGE
Q9CPP6	98	LQAEKELSLARKMLKWKPWEPLVEEPPANQWKW
Q9CQ75	64	HPNLPILIRECSEVQPKLWARYAFGQEKTVSLN
Q9CQ75	75	SEVQPKLWARYAFGQEKTVSLNNLSADEVTRAM
Q9CQ75	98	LSADEVTRAMQNVLSGKAXXXXXXXXXXXXXXX
Q9CQC7	55	IRARLKREYLLQYNDPKRVSHIEDPALIRWTYA
Q9CQZ5	90	AHVTDPRVVDLLVIKGKMELQETIKVWKQRTHV
Q9D1G2	69	REHGLDFQRLLDASTYKETYRRDMICWGEQKRQ
Q9DCJ5	106	DYSNMQLFRHCRQQQAKFDQCVLDKLGWVRPDL
Q9DCJ5	132	GWVRPDLGQLSKVTKVKTDRPLPENPYHSRARP
Q9DCJ5	14	XXXMPGIVELPTLEELKVEEVKVSSAVLKAAAH
Q9DCS9	127	KACQQREGENYQQNCAKELEQFTKVTKAYQDRY
Q9DCS9	134	GENYQQNCAKELEQFTKVTKAYQDRYLDLGAYY
Q9DCS9	7	XXXXXXXXXXMPDSWDKDVYPEPPSRTPAPSPQ
Q9Z1P6	102	AMAATEKKAVTPAPPMKRWELSKDQPYLXXXXX
Q9Z1P6	108	KKAVTPAPPMKRWELSKDQPYLXXXXXXXXXXX
Q9Z1P6	40	LQLRYQEIAKRTQPPPKLPVGPSHKLSNNYYCT
Q9DBL7	461	PVIAKLAREEMDVAVAKGKTLCVIDAAMLLEAG
Q8VCR7	151	APICTDKINAVDYASVKTPALIVYGDQDPMGSS
Q8VCR7	173	VYGDQDPMGSSSFQHLKQLPNHRVLVMEGAGHP
Q8CFA2	368	PSPSLKKNVAMGYVPFKYSRPGTQLLVEVRRKQ
Q91W43	519	AEGMGEERRGLLGSSFKRTSPFLTHQVFNSYHS
Q91W43	669	KSAHGTNPASAHMAGMKIQPVEVDRYGNIDVAH
Q91W43	847	LKEATEIAILNANYMAKRLEKHYRVLFRGARGY
Q9JLZ3	119	IIRSEVPGIFCAGADLKERAKMHSSEVGPFVSK
Q9JLZ3	123	EVPGIFCAGADLKERAKMHSSEVGPFVSKIRSV
Q9JLZ3	135	KERAKMHSSEVGPFVSKIRSVINDIANLPVPTI
Q9JLZ3	179	LELALACDIRVAASSAKMGLVETKLAIIPGGGG
Q9JLZ3	186	DIRVAASSAKMGLVETKLAIIPGGGGTQRLPRA
Q9JLZ3	304	AQTISTKDRLEGLLAFKEKRPPRYKGEXXXXXX
Q9JLZ3	75	EENRGIVVLGINRAYGKNALSKNLLKMLSKAVD
Q9JLZ3	80	IVVLGINRAYGKNALSKNLLKMLSKAVDALKSD
Q9JLZ3	84	GINRAYGKNALSKNLLKMLSKAVDALKSDKKVR
Q9JLZ3	88	AYGKNALSKNLLKMLSKAVDALKSDKKVRTIII
Q91XF0	100	ATCTRDGKPSARMLLLKGFGKDGFRFFTNYESR
Q91XF0	104	RDGKPSARMLLLKGFGKDGFRFFTNYESRKGKE
Q9DBG1	232	LEAITYILFEKRIGCLKPSIPEDTAAFIRSVAI
Q9DBG1	285	FWKRYLNGWDNIFSFGKKLIDEKVQELKAQLQE
Q9DBG1	365	ALYHLSKSPEIQEALHKEVTGVVPFGKVPQHKD
Q9DBG1	375	IQEALHKEVTGVVPFGKVPQHKDFAHMPLLKAV
Q9DBG1	393	PQHKDFAHMPLLKAVIKETLRLYPVVPTNSRII
Q9DBG1	412	LRLYPVVPTNSRIITEKETEINGFLFPKNTQFV
Q9DBG1	523	GMGEVKTVSRIVLVPSKKVRLHFLQRQXXXXXX
Q9D273	205	RVVPLVQMGETDANVAKFLNRLSDYLFTVARYA
Q9D273	224	NRLSDYLFTVARYAAMKEGSQEKIYKKHDVXXX
Q8K2C6	20	LLIAPGRFISQLCCRRKPPASPQSKICLTMARP
Q8R164	119	RPPDRDFPRDFFERDAKDAVDLMKALQFKQVSL
Q8R164	126	PRDFFERDAKDAVDLMKALQFKQVSLLGWSDGG
Q8R164	184	VTEEDSRIYQGIRDVSKWSEKARKPLEALYGYD
Q8R164	191	IYQGIRDVSKWSEKARKPLEALYGYDYLAKTCE
Q8R164	217	YLAKTCEDWVDGISQFKQLPEGNICRHLLPLVQ
Q8R164	243	HLLPLVQCPTLIVHGEKDPLVPRFHADFLLQHV
Q8R164	260	DPLVPRFHADFLLQHVKGSRLHLMPEGKHNLHL
Q8R164	271	LLQHVKGSRLHLMPEGKHNLHLRFADEFNRLVE
Q8R164	74	EGEHAILLLPGMLGSGKTDFAPQLQSLNKKRFT
Q8R164	86	LGSGKTDFAPQLQSLNKKRFTLVAWDPRGYGYS
P97823	190	DPLVPLMFGSLTVERLKALINPANVTFKIYEGM
P97823	224	HSSCQQEMMDVKHFIDKLLPPIDXXXXXXXXXX
Q8BP67	131	AKKAKQASKKTAMAAAKAPTKAAPKQKIVKPVK
Q8BP67	93	KFQRAITGASLADIMAKRNQKPEVRKAQREQAI
Q9CQX8	23	SATRVVQVVKPHAPLIKFPNRRDKPKLSASEAL
Q9CQX8	4	XXXXXXXXXXXXXMGSKMASATRVVQVVKPHAP
Q8BJ64	281	SRVLFEGTRAVGVEYIKDGQRHKAYVSREVILS
Q8BJ64	287	GTRAVGVEYIKDGQRHKAYVSREVILSGGAINS
Q8BJ64	438	YQVHVGTMRATSVGWLKLRSANPRDHPVIHPNY
Q8BJ64	486	LSREIFAQEALAPFRGKELQPGSHVQSDKEIDA
Q8BJ64	498	PFRGKELQPGSHVQSDKEIDAFVRAKADSAYHP
Q8BJ64	507	GSHVQSDKEIDAFVRAKADSAYHPSCTCKMGRS
Q8BJ64	588	IIKGHPALEDKNVPVYKPQTLDTQRXXXXXXXX
Q8BJ64	77	LTEDPNHRVLLLEAGPKDLLMGSKRLQWKIHMP
Q9CQS8	20	PTPSGTNVGSSGRSPSKAVAARAAGSTVRQRKN
Q9CWS0	247	GHVLLHRTPEEYPESAKVYEKLKDHLLIPVSNS
Q9D6Y7	104	STQVGFAGGHTRNPTYKEVCSEKTGHAEVVRVV
Q9D6Y7	174	AVYPTSAVQMEAALRSKEEYQKVLSKHNFGPIT
Q9D6Y7	183	MEAALRSKEEYQKVLSKHNFGPITTDIREGQVF
Q9D6Y7	47	AEEALPGRTEPIPVTAKHHVSGNRTVEPFPEGT
Q99K67	138	LLDEVLKQEIRLIDYEKMVDHRGSRIVAFGQWA
Q99K67	253	ELPCEYVEPHELREVSKTGDLRKVYGTVLSRHH
Q99K67	274	RKVYGTVLSRHHHLVRKTDGVYDPVEYEKYPER
Q99K67	286	HLVRKTDGVYDPVEYEKYPERYTSRFNTDIAPY
Q99K67	333	PRLLTRQDAQSLLVPVKSSVVPVEGCPELPHKL
Q99K67	458	PVVRDAVITSNGLLTDKYKYIQKLRESRERIQF
Q99K67	48	DVNAWERRAPLAPKHIKGITKLGYKVLIQPSNR
Q99K67	480	KLRESRERIQFLSMSTKKKVLVLGSGYVSGPVL
Q99K67	52	WERRAPLAPKHIKGITKLGYKVLIQPSNRRAIH
Q99K67	523	ITLGSDMTNQMQQLSKKYNINPVSLTVGKQEAK
Q99K67	535	QLSKKYNINPVSLTVGKQEAKLQSLVESQDLVI
Q99K67	56	APLAPKHIKGITKLGYKVLIQPSNRRAIHDKEY
Q99K67	584	ESRVNMVTASYITPAMKELEKSVDDAGITVIGE
Q99K67	70	GYKVLIQPSNRRAIHDKEYVRAGGILQEDITEA
Q99K67	707	YFPGLNLEGYPNRDSIKYAEIYGISSAHTLLRG
Q99K67	732	SAHTLLRGTLRYKGYSKALNGFVKLGLINREAY
Q99K67	761	REAYPALRPEANPLTWKQLLCDLVGISRSSPCE
Q99K67	778	QLLCDLVGISRSSPCEKLKEVVFTKLGGDNTQL
Q99K67	780	LCDLVGISRSSPCEKLKEVVFTKLGGDNTQLEA
Q99K67	93	GILQEDITEACLILGVKRPPEEKLMSKKTYAFF
Q9Z0S1	244	LIEGKASAYVFASPGCKKWDTCAPEVILHAVGG
Q9D051	227	ELPAEAQSKDFLIPIGKAKIERQGTHITVVAHS
Q9D051	336	APAVRVTGADVPMPYAKVLEDNSVPQVKDIIFA
Q9D051	347	PMPYAKVLEDNSVPQVKDIIFAVKKTLNIXXXX
Q9D051	354	LEDNSVPQVKDIIFAVKKTLNIXXXXXXXXXXX
Q9D051	355	EDNSVPQVKDIIFAVKKTLNIXXXXXXXXXXXX
Q9D051	52	REAINQGMDEELERDEKVFLLGEEVAQYDGAYK
Q9EQU5	27	PQPKKPRPAAAPKLEDKSASPGLPKGEKEQQEA
P60867	34	HRIRITLTSRNVKSLEKVCADLIRGAKEKNLKV
P60867	8	XXXXXXXXXMAFKDTGKTPVEPEVAIHRIRITL
P25444	108	EIIDFFLGASLKDEVLKIMPVQKQTRAGQRTRF
P25444	257	FDAISKTYSYLTPDLWKETVFTKSPYQEFTDHL
P25444	58	RGRGRGRGARGGKAEDKEWIPVTKLGRLVKDMK
P34022	150	KPELLAIRFLNAENAQKFKTKFEECRKEIEERE
P34022	182	EKKGPGKNDNAEKVAEKLEALSVREAREEAEEK
P99027	21	ASYLLAALGGNSSPSAKDIKKILDSVGIEADDD
Q62159	7	XXXXXXXXXXMAAIRKKLVIVGDGACGKTCLLI
Q8K215	47	YAVRRIRDAFRENKNVKDPVEIQALVNKAKRDL
Q9CQE1	105	KYDNFAHRTAVRKALAKDKEWQERFLIPNLAFI
Q9CQE1	107	DNFAHRTAVRKALAKDKEWQERFLIPNLAFIDK
Q9CQE1	166	TFQMKPGGPALWGNAFKRAVNAHVELGYSTLVG
Q9CQE1	45	PRQSNGTFYEFRTYFLKPSKTNEFLENFKNSVH
Q9CQE1	48	SNGTFYEFRTYFLKPSKTNEFLENFKNSVHLRT
Q9CQE1	57	TYFLKPSKTNEFLENFKNSVHLRTAHSEMIGYW
Q9CQJ8	121	DYWHPSEKAMYPDYFSKREQWKKLRMESWDREV
P61087	165	AHVYAGAPVSSPEYTKKIENLCAMGFDRNAVIV
O55022	105	ILMAINGKVFDVTKGRKFYGPEGPYGVFAGRDA
Q8BGS2	47	CATSFRVLVVSAKFEGKPLLQRHRLVNECLAEE
Q91VS7	42	KMMFMSSATAFQRITNKVFANPEDCAGFGKGEN
Q91Z53	94	ISTLSVGVDHLALDEIKKRGIRVGYTPGVLTDA
Q9DCM2	116	MRFLTTVSMEQPEMLEKVSREIWMRVWSRDEDI
Q9DCM2	144	RDEDITEYQSILAAAVKAGMSTAQAQHFLEKIS
Q9DCM2	158	AVKAGMSTAQAQHFLEKISTQQVKNKLIENTDA
Q9DCM2	165	TAQAQHFLEKISTQQVKNKLIENTDAACKYGAF
Q9DCM2	167	QAQHFLEKISTQQVKNKLIENTDAACKYGAFGL
Q9DCM2	177	TQQVKNKLIENTDAACKYGAFGLPTTVAHVDGK
Q9DCM2	193	KYGAFGLPTTVAHVDGKTYMLFGSDRLELLAYL
Q9DCM2	36	WLGFEVLCRYQHLWNIKLQLRPTLIAGIMKDSG
Q9DCM2	49	WNIKLQLRPTLIAGIMKDSGNQPPAMVPRKGQY
Q9DCM2	68	GNQPPAMVPRKGQYIFKEIPLLKQFFQVPLNIP
Q9DCM2	74	MVPRKGQYIFKEIPLLKQFFQVPLNIPKDFFGE
Q9DCM2	85	EIPLLKQFFQVPLNIPKDFFGETVKKGSINAMR
Q9DCM2	93	FQVPLNIPKDFFGETVKKGSINAMRFLTTVSME
Q7TMF3	145	TTRKKIHEWVPPSTPYKXXXXXXXXXXXXXXXX
Q7TMF3	53	TLVGEDKYGNKYYEDNKQFFGRHRWVIYTTEMN
Q8K3J1	51	TYKYVNKKEQESEVDMKSATDNAARILMWTELI
Q91WD5	62	QFSGAVMYPSKETAHWKPPPWNDVDILKEKAVT
Q91YT0	104	RGGAGFPTGLKWSFMNKPSDGRPKYLVVNADEG
Q91YT0	36	FSSGTTAPKKTSFGSLKDEDRIFTNLYGRHDWR
Q91YT0	365	LGTAAVIVMDRSTDIVKAIARLIEFYKHESCGQ
Q91YT0	401	CREGVDWMNKVMARFVKGDARPAEIDSLWEISK
Q91YT0	66	DWRLKGALRRGDWYKTKEILLKGPDWILGEMKT
Q91YT0	81	TKEILLKGPDWILGEMKTSGLRGRGGAGFPTGL
Q99LY9	8	XXXXXXXXXMPFLDIQKKLGISLDRHFMFLSAE
Q9CQH3	152	TLAILQIESEKAELRLKEQEVRRLMRARGDGPW
Q9CQH3	58	APVRHSGDHGKRLFVVKPSLYYDARFLRLMKFY
Q9CQZ6	29	HGHGHGKMELPDYRQWKIEGTPLETVQKKLAAR
Q9CQZ6	40	DYRQWKIEGTPLETVQKKLAARGLRDPWARNEA
Q9CQZ6	41	YRQWKIEGTPLETVQKKLAARGLRDPWARNEAW
Q9CXZ1	150	AIAFAEKNGWSYDVEEKKVPKPKSKSYGANFSW
Q9CXZ1	168	VPKPKSKSYGANFSWNKRTRVSTKXXXXXXXXX
Q9CXZ1	95	IFVPARNNMQSGVNNTKKWKMEFDTRERWENPL
Q9CXZ1	96	FVPARNNMQSGVNNTKKWKMEFDTRERWENPLM
Q9CXZ1	98	PARNNMQSGVNNTKKWKMEFDTRERWENPLMGW
Q9CZX8	143	GQRDLDRIAGQVAAANKKHXXXXXXXXXXXXXX
Q9CZX8	23	KDVNQQEFVRALAAFLKKSGKLKVPEWVDTVKL
Q9CZX8	77	ARHLYLRGGAGVGSMTKIYGGRQRNGVRPSHFS
P61161	46	HIFPALVGRPIIRSTTKVGNIEIKDLMVGDEAS
P61205	36	ILMVGLDAAGKTTILYKLKLGEIVTTIPTIGFN
P61222	584	RDPNNYRPRINKLNSIKDVEQKKSGNYFFLDDX
P83882	30	KCGKHQPHKVTQYKKGKDSLYAQGKRRYDRKQS
P83882	38	KVTQYKKGKDSLYAQGKRRYDRKQSGYGGQTKP
P61255	36	NAPSHIRRKIMSSPLSKELRQKYNVRSMPIRKD
P50396	112	VTRYLDFKVVEGSFVYKGGKIYKVPSTETEALA
Q61036	538	RGSAKELLQHPFLKLAKPLSSLTPLIIAAKEAI
Q9CZM2	56	PRPTRPDKARRLGYKAKQGYVIYRIRVRRGGRK
P97314	137	RCGDSVYAAEKIIGAGKPWHKNCFRCAKCGKSL
Q8BH59	351	VAGAVGATAVYPIDLVKTRMQNQRGTGSVVGEL
Q8BH59	377	GSVVGELMYKNSFDCFKKVLRYEGFFGLYRGLI
Q8BH59	406	RGLIPQLIGVAPEKAIKLTVNDFVRDKFTKRDG
Q9DB20	100	KRTVKVKSLNDITKREKFSPLTANLMNLLAENG
Q9DB20	158	TVTTASPLDDAVLSELKTVLKSFLSPNQILKLE
Q9DB20	162	ASPLDDAVLSELKTVLKSFLSPNQILKLEIKTD
Q9DB20	172	ELKTVLKSFLSPNQILKLEIKTDPSIMGGMIVR
Q9DB20	176	VLKSFLSPNQILKLEIKTDPSIMGGMIVRIGEK
Q9DB20	192	KTDPSIMGGMIVRIGEKYVDMSAKSKIQKLSKA
Q9DB20	199	GGMIVRIGEKYVDMSAKSKIQKLSKAMREMLXX
Q9DB20	26	SRQVRSFSTSVVRPFAKLVRPPVQVYGIEGRYA
Q9DB20	51	YGIEGRYATALYSAASKEKKLDQVEKELLRVGQ
Q9DB20	54	EGRYATALYSAASKEKKLDQVEKELLRVGQLLK
Q9DB20	60	ALYSAASKEKKLDQVEKELLRVGQLLKDPKVSL
Q9DB20	70	KLDQVEKELLRVGQLLKDPKVSLAVLNPYIKRT
Q9DB20	73	QVEKELLRVGQLLKDPKVSLAVLNPYIKRTVKV
Q9DB20	84	LLKDPKVSLAVLNPYIKRTVKVKSLNDITKREK
Q9DB20	90	VSLAVLNPYIKRTVKVKSLNDITKREKFSPLTA
Q9DB20	97	PYIKRTVKVKSLNDITKREKFSPLTANLMNLLA
P52760	13	XXXXMSSIIRKVISTTKAPAAIGPYSQAVQVDR
P52760	134	GSRVEIEAIAVQGPFIKAXXXXXXXXXXXXXXX
P52760	56	DPSSGQLVPGGVVEEAKQALKNLGEILKAAGCD
P52760	60	GQLVPGGVVEEAKQALKNLGEILKAAGCDFNNV
P52760	67	VVEEAKQALKNLGEILKAAGCDFNNVVKTTVLL
P52760	7	XXXXXXXXXXMSSIIRKVISTTKAPAAIGPYSQ
P52760	97	VLLADMNDFGTVNEIYKTYFQGSLPARAAYQVA
Q61694	175	KRMAEKAVLATNGRLLKNGGTLHTCALRLPFIY
Q61694	203	LPFIYGEECQVTSTTVKTALKNNSIIKKNATFS
Q61694	207	YGEECQVTSTTVKTALKNNSIIKKNATFSIANP
Q61694	244	NAAWAHILAARSLQDPKKSPSIQGQFYYISDNT
Q61694	362	WEEAKQKTSEWIGTLVKQHRETLHKKSQXXXXX
Q61694	60	EEELSKLQTKAKVRVLKGDILDAQCLKRACQGM
Q61694	70	AKVRVLKGDILDAQCLKRACQGMSAVIHTAAAI
P61922	231	GAFHGRTMGCLATTHSKAIHKIDIPSFDWPIAP
P61922	252	IDIPSFDWPIAPFPRLKYPLEEFTTDNQQEEAR
P61922	413	NIIKREDLLNNVARVGKTLLTGLLDLQAQYPQF
P61922	452	RGTFCSFDTPDEAIRNKLILIARNKGVVLGGCG
P61922	47	AAAKVDIEFDYDGPLMKTEVPGPRSKELMKQLN
Q8BH86	420	LTYQGRSMEDARAFLCKDGDPKSPRFDHLVAIE
Q8BH86	425	RSMEDARAFLCKDGDPKSPRFDHLVAIERAGRA
Q8BH86	91	QLSAVSDIRTICPQLQKYKFGTCTGILTSLEEH
Q9CPQ1	61	PRKKAYAEFYRNYDSMKDFEEMRKAGIFQSAKX
Q9CPQ1	76	MKDFEEMRKAGIFQSAKXXXXXXXXXXXXXXXX
Q9DBT9	107	YFHPGINLKKIHYDSIKLYERLEEETGQVVGFH
Q9DBT9	141	PGSIRLATTPVRVDEFKYQMTRTNWHATEQYII
Q9DBT9	201	HIDPYSLTMALAAGARKYGALLKYPAPVTSLKP
Q9DBT9	207	LTMALAAGARKYGALLKYPAPVTSLKPRPDGTW
Q9DBT9	216	RKYGALLKYPAPVTSLKPRPDGTWDVETPQGSV
Q9DBT9	250	ANRIVNAAGFWAREVGKMIGLDHPLIPVQHQYV
Q9DBT9	310	RQERDGLLFGPYESQEKMKLQASWVTHGVPPGF
Q9DBT9	312	ERDGLLFGPYESQEKMKLQASWVTHGVPPGFGK
Q9DBT9	328	KLQASWVTHGVPPGFGKELFESDLDRISDHLEA
Q9DBT9	353	RISDHLEAAMEMIPVLKKADIINVVNGPITYSP
Q9DBT9	40	AGLREGQESPASPPEWKDRAETVIIGGGCVGVS
Q9DBT9	427	GEPPFDLIELDPNRYGKWTTTQYTEAKARESYG
Q9DBT9	469	EERFAGRPTQRVSGLYKTLKSKCSMGFHAGWEQ
Q9DBT9	516	PSFRRTNWFEPVGSEYKQVMQRVGVIDLSPFGK
Q9DBT9	648	RVLQKLTSEDLSDDAFKFLQTKSFNISDIPVTA
Q9DBT9	750	GLEYFVKLNKPADFIGKQALKQIKTEGLKRRLV
Q9DBT9	786	VATDDVDPEGNESIWYKGKVVGNTTSGSYSYSI
Q9DBT9	788	TDDVDPEGNESIWYKGKVVGNTTSGSYSYSIQK
Q9DBT9	861	PARARLQKDGKKTNLEKGPSRTTKLXXXXXXXX
Q9DC50	181	TCKVPGITRDSIMNYFKTESEGHCPTHIAVLCR
Q9DC50	227	LITPPELLRQLTYIHKKCSNEPVGPSIAALTSE
Q9DC50	384	LVFTVDEKILNDVSQAKAQHLKAASDLQIAAST
Q9DC50	40	PVPALEESLKKYLESVKPFANEDEYKKTEEIVQ
Q9DC50	406	AASDLQIAASTFTSFGKKLTKEEALHPDTFIQL
Q9DC50	482	CQSMQDPSASLLERQQKMLEAFAKHNKMMKDCS
Q9DC50	57	PFANEDEYKKTEEIVQKFQEGAGKRLHQKLLER
Q8VDC0	243	RSGAKVEKKYLRQWFIKTTAYAKAMQDALADLP
Q8VDC0	719	EARTSGTVPQPQLLNSKEKTKAQNLWEYKNAVI
Q9D0K2	421	SKYGDLANWMIPGKMVKGMGGAMDLVSSSKTKV
Q9D0K2	455	VTMEHSAKGNAHKIMEKCTLPLTGKQCVNRIIT
Q9D0K2	83	CGIPENLIGALLKTGVKDLTAVSNNAGVDNFGL
P61979	219	VECIKIILDLISESPIKGRAQPYDPNFYDETYD
P61979	34	EFGKRPAEDMEEEQAFKRSRNTDEMVELRILLQ
P61979	405	TTQVTIPKDLAGSIIGKGGQRIKQIRHESGASI
P61979	422	GGQRIKQIRHESGASIKIDEPLEGSEDRIITIT
P61620	107	MQLLAGAKIIEVGDTPKDRALFNGAQKLFGMII
P61957	33	HINLKVAGQDGSVVQFKIKRHTPLSKLMKAYCE
Q91YQ5	117	VRETKIKGKSGRFFTVKLPVALDPGSKISVVVE
Q91YQ5	188	QTMRVKLASRNVESYTKLGNPSRSEDVLDYGPF
Q91YQ5	205	LGNPSRSEDVLDYGPFKDIPAYSQDTFKVHYEN
O08547	38	EDEQSGRDLQQYQSQAKQLFRKLNEQSPTRCTL
P62075	53	ELLQRMTDKCFRKCIGKPGGSLDNSEQKCIAMC
P62192	420	LMALRERRMKVTNEDFKKSKENVLYKKQEGTPE
P62082	160	IRVKLDGSRLIKVHLDKAQQNNVEHKVETFSGV
P62082	178	QQNNVEHKVETFSGVYKKLTGKDVNFEFPEFQL
P62082	74	KAIIIFVPVPQLKSFQKIQVRLVRELEKKFSGK
P36552	371	VPIVKKHCDDSYTPRDKLWQQLRRGRYVEFNLL
P36552	393	RRGRYVEFNLLYDRGTKFGLFTPGSRIESILMS
P47791	274	EELENAGVEVLKFTQVKEVKKTSSGLELQVVTS
Q91X52	17	MDLGLAGRRALVTGAGKGIGRSTVLALKAAGAQ
Q9D1I5	116	LLHPLGSDSPITGFLQKNKAGGMHHVCIEVDNI
Q9D1I5	152	VMDLKKKKIRSLSDEAKIGAHGKPVIFLHPKDC
Q8BYL4	362	AEVTKLVHGQEGLDSAKRCTQALYHSSIEALEV
Q9D1M0	87	GNILASCSYDRKVIIWKEENGTWEKTHEHSGHD
P62717	11	XXXXXXMKASGTLREYKVVGRCLPTPKCHTPPL
P62717	136	RAHSIQIMKVEEIAAGKCRRPAVKQFHDSKIKF
P62717	151	GKCRRPAVKQFHDSKIKFPLPHRVLRRQHKPRF
P62717	76	EIVYCGQVFEKSPLRVKNFGIWLRYDSRSGTHN
P62702	128	HRITPEEAKYKLCKVRKIFVGTKGIPHLVTHDA
P62702	134	EAKYKLCKVRKIFVGTKGIPHLVTHDARTIRYP
P62702	211	ITNRERHPGSFDVVHVKDANGNSFATRLSNIFV
P62702	233	SFATRLSNIFVIGKGNKPWISLPRGKGIRLTIA
P62267	54	ANPFGGASHAKGIVLEKVGVEAKQPNSAIRKCV
Q64727	170	MEDLVTYTKNLGPGMTKMAKMIDERQQELTHQE
Q64727	276	SKDTEAMKRALASIDSKLNQAKGWLRDPNASPG
Q64727	646	AANFENHSGRLGATAEKAAAVGTANKSTVEGIQ
Q99JY0	189	PIRHSRNMRKMMLDLNKAKTLGQRLSLLSKFRL
Q99JY0	191	RHSRNMRKMMLDLNKAKTLGQRLSLLSKFRLNF
Q99JY0	202	DLNKAKTLGQRLSLLSKFRLNFLSPELPAVAEF
Q99JY0	269	AKKAQDEGHLSDIVPFKVPGKDTVTKDNGIRPS
Q99JY0	273	QDEGHLSDIVPFKVPGKDTVTKDNGIRPSSLEQ
Q99JY0	278	LSDIVPFKVPGKDTVTKDNGIRPSSLEQMAKLK
Q99JY0	292	VTKDNGIRPSSLEQMAKLKPAFIKPYGTVTAAN
Q99JY0	294	KDNGIRPSSLEQMAKLKPAFIKPYGTVTAANSS
Q99JY0	299	RPSSLEQMAKLKPAFIKPYGTVTAANSSFLTDG
Q99JY0	333	SAMLIMSEDRALAMGYKPKAYLRDFIYVSQDPK
Q99JY0	335	MLIMSEDRALAMGYKPKAYLRDFIYVSQDPKDQ
Q99JY0	349	KPKAYLRDFIYVSQDPKDQLLLGPTYATPKVLE
Q99JY0	362	QDPKDQLLLGPTYATPKVLEKAGLTMNDIDAFE
Q99JY0	448	GATGCRLVMAAANRLRKDGGQYALVAACAAGGQ
Q99JY0	53	PAVQTKSKKTLAKPNMKNIVVVEGVRIPFLLSG
Q99JY0	73	VVEGVRIPFLLSGTSYKDLMPHDLARAALSGLL
Q99JY0	96	LARAALSGLLHRTNIPKDVVDYIIFGTVIQEVK
Q6ZWU9	5	XXXXXXXXXXXXMPLAKDLLHPSPEEEKRKHKK
P62869	28	TTIFTDAKESSTVFELKRIVEGILKRPPEEQRL
P62869	46	IVEGILKRPPEEQRLYKDDQLLDDGKTLGECGF
P62806	32	AKRHRKVLRDNIQGITKPAIRRLARRGGVKRIS
P62806	78	FLENVIRDAVTYTEHAKRKTVTAMDVVYALKRQ
P62806	80	ENVIRDAVTYTEHAKRKTVTAMDVVYALKRQGR
P62806	92	HAKRKTVTAMDVVYALKRQGRTLYGFGGXXXXX
P62827	134	VLCGNKVDIKDRKVKAKSIVFHRKKNLQYYDIS
P62827	142	IKDRKVKAKSIVFHRKKNLQYYDISAKSNYNFE
P62827	159	NLQYYDISAKSNYNFEKPFLWLARKLIGDPNLE
P62827	23	PQVQFKLVLVGDGGTGKTTFVKRHLTGEFEKKY
O55142	15	XXMSGRLWCKAIFAGYKRGLRNQREHTALLKIE
O55142	45	KIEGVYARDETEFYLGKRCAYVYKAKNNTVTPG
O55142	63	CAYVYKAKNNTVTPGGKPNKTRVIWGKVTRAHG
P62754	116	CIVDANLSVLNLVIVKKGEKDIPGLTDTTVPRR
P62754	149	LGPKRASRIRKLFNLSKEDDVRQYVVRKPLNKE
P62754	203	HKRRRIALKKQRTKKNKEEAAEYAKLLAKRMKE
P62754	46	KRMATEVAADALGEEWKGYVVRISGGNDKQGFP
P62830	13	XXXXMSKRGRGGSSGAKFRISLGLPVGAVINCA
P62849	122	QRKERKNRMKKVRGTAKANVGAGKKPKEXXXXX
P62849	129	RMKKVRGTAKANVGAGKKPKEXXXXXXXXXXXX
P62849	132	KVRGTAKANVGAGKKPKEXXXXXXXXXXXXXXX
P62849	83	GKTTGFGMIYDSLDYAKKNEPKHRLARHGLYEK
P62852	52	SKGKVRDKLNNLVLFDKATYDKLCKEVPNYKLI
P62852	66	FDKATYDKLCKEVPNYKLITPAVVSERLKIRGS
P62852	94	KIRGSLARAALQELLSKGLIKLVSKHRAQVIYT
P62858	47	RVEFMDDTSRSIIRNVKGPVREGDVLTLLESER
P62862	51	RMQYNRRFVNVVPTFGKKKGPNANSXXXXXXXX
P62257	17	MSSPSPGKRRMDTDVVKLIESKHEVTILGGLNE
Q61941	100	KQGFNVVVESGAGEASKFPDDLYRAAGAQIQGM
Q61941	1059	RSLGVGYAAVDNPIFYKPNTAMLLGDAKKTCDA
Q61941	1070	NPIFYKPNTAMLLGDAKKTCDALQAKVRESYQK
Q61941	1071	PIFYKPNTAMLLGDAKKTCDALQAKVRESYQKX
Q61941	1079	AMLLGDAKKTCDALQAKVRESYQKXXXXXXXXX
Q61941	1086	KKTCDALQAKVRESYQKXXXXXXXXXXXXXXXX
Q61941	117	FPDDLYRAAGAQIQGMKEVLASDLVVKVRAPMV
Q61941	171	IYPAQNPDLLNKLSERKTTVLAMDQVPRVTIAQ
Q61941	224	ANHFGRFFTGQITAAGKVPPAKILIVGGGVAGL
Q61941	229	RFFTGQITAAGKVPPAKILIVGGGVAGLASAGA
Q61941	279	LEQFKSLGAEPLEVDLKESGEGQGGYAKEMSKE
Q61941	290	LEVDLKESGEGQGGYAKEMSKEFIEAEMKLFAQ
Q61941	294	LKESGEGQGGYAKEMSKEFIEAEMKLFAQQCKE
Q61941	309	SKEFIEAEMKLFAQQCKEVDILISTALIPGKKA
Q61941	323	QCKEVDILISTALIPGKKAPVLFSKEMIESMKE
Q61941	324	CKEVDILISTALIPGKKAPVLFSKEMIESMKEG
Q61941	331	ISTALIPGKKAPVLFSKEMIESMKEGSVVVDLA
Q61941	338	GKKAPVLFSKEMIESMKEGSVVVDLAAEAGGNF
Q61941	394	SRMATQASTLYSNNITKLLKAISPDKDNFHFEV
Q61941	430	FDFGTMSHVIRGTVVMKDGKVIFPAPTPKNIPE
Q61941	63	PVKPGIPYKQLTVGVPKEIFQNEKRVALSPAGV
Q61941	70	YKQLTVGVPKEIFQNEKRVALSPAGVQALVKQG
Q61941	84	NEKRVALSPAGVQALVKQGFNVVVESGAGEASK
Q9CQA3	128	TLACTRRIDTDLSKVSKIYPLPHMYVIKDLVPD
Q9CQA3	153	VIKDLVPDLSNFYAQYKSIEPYLKKKDESQEGK
Q9CQA3	160	DLSNFYAQYKSIEPYLKKKDESQEGKQQYLQSI
Q9CQA3	276	NPGKAIAEIKKMMATYKEKRALAXXXXXXXXXX
Q9CQA3	69	KTGDKPRMQTYEVDLNKCGPMVLDALIKIKNEV
Q9D0S9	128	GHLLLVAKKIAQAQGLKDGYRLVVNDGKMGAQS
Q9D0S9	45	RGNAGVSDGSEVAKAQKAAPGGASPTIFSRILD
Q8VDM4	551	TSTILQTIMEKSETELKDTYARWLPLGLGLNHL
Q8CFI7	644	VEKQKLLLKKRHIDQLKEREYNNYSWQDLVASG
P63030	72	TFALCCYSLTFMRFAYKVQPRNWLLFACHVTNE
P63038	125	AGDGTTTATVLARSIAKEGFEKISKGANPVEIR
P63038	130	TTATVLARSIAKEGFEKISKGANPVEIRRGVML
P63038	133	TVLARSIAKEGFEKISKGANPVEIRRGVMLAVD
P63038	156	IRRGVMLAVDAVIAELKKQSKPVTTPEEIAQVA
P63038	180	TPEEIAQVATISANGDKDIGNIISDAMKKVGRK
P63038	191	SANGDKDIGNIISDAMKKVGRKGVITVKDGKTL
P63038	202	ISDAMKKVGRKGVITVKDGKTLNDELEIIEGMK
P63038	205	AMKKVGRKGVITVKDGKTLNDELEIIEGMKFDR
P63038	218	KDGKTLNDELEIIEGMKFDRGYISPYFINTSKG
P63038	233	MKFDRGYISPYFINTSKGQKCEFQDAYVLLSEK
P63038	236	DRGYISPYFINTSKGQKCEFQDAYVLLSEKKIS
P63038	249	KGQKCEFQDAYVLLSEKKISSVQSIVPALEIAN
P63038	250	GQKCEFQDAYVLLSEKKISSVQSIVPALEIANA
P63038	292	EDVDGEALSTLVLNRLKVGLQVVAVKAPGFGDN
P63038	301	TLVLNRLKVGLQVVAVKAPGFGDNRKNQLKDMA
P63038	31	SRALAPHLTRAYAKDVKFGADARALMLQGVDLL
P63038	314	VAVKAPGFGDNRKNQLKDMAIATGGAVFGEEGL
P63038	352	DVQAHDLGKVGEVIVTKDDAMLLKGKGDKAHIE
P63038	359	GKVGEVIVTKDDAMLLKGKGDKAHIEKRIQEIT
P63038	387	IQEITEQLDITTSEYEKEKLNERLAKLSDGVAV
P63038	389	EITEQLDITTSEYEKEKLNERLAKLSDGVAVLK
P63038	396	ITTSEYEKEKLNERLAKLSDGVAVLKVGGTSDV
P63038	405	KLNERLAKLSDGVAVLKVGGTSDVEVNEKKDRV
P63038	455	GGGCALLRCIPALDSLKPANEDQKIGIEIIKRA
P63038	462	RCIPALDSLKPANEDQKIGIEIIKRALKIPAMT
P63038	469	SLKPANEDQKIGIEIIKRALKIPAMTIAKNAGV
P63038	473	ANEDQKIGIEIIKRALKIPAMTIAKNAGVEGSL
P63038	481	IEIIKRALKIPAMTIAKNAGVEGSLIVEKILQS
P63038	516	EVGYDAMLGDFVNMVEKGIIDPTKVVRTALLDA
P63038	58	QGVDLLADAVAVTMGPKGRTVIIEQSWGSPKVT
P63038	72	GPKGRTVIIEQSWGSPKVTKDGVTVAKSIDLKD
P63038	75	GRTVIIEQSWGSPKVTKDGVTVAKSIDLKDKYK
P63038	82	QSWGSPKVTKDGVTVAKSIDLKDKYKNIGAKLV
P63038	91	KDGVTVAKSIDLKDKYKNIGAKLVQDVANNTNE
P63038	96	VAKSIDLKDKYKNIGAKLVQDVANNTNEEAGDG
P62962	38	IVGYKDSPSVWAAVPGKTFVSITPAEVGVLVGK
P62962	54	KTFVSITPAEVGVLVGKDRSSFFVNGLTLGGQK
P62900	55	KKRAPRALKEIRKFAMKEMGTPDVRIDTRLNKA
P62900	70	MKEMGTPDVRIDTRLNKAVWAKGIRNVPYRIRV
P62900	75	TPDVRIDTRLNKAVWAKGIRNVPYRIRVRLSRK
P62918	60	IVKDIIHDPGRGAPLAKVVFRDPYRFKKRTELF
P62908	132	RRACYGVLRFIMESGAKGCEVVVSGKLRGQRAK
P62908	62	TEIIILATRTQNVLGEKGRRIRELTAVVQKRFG
P63028	112	MKSLKGKLEEQKPERVKPFMTGAAEQIKHILAN
P32921	158	FSHRDMNQILDAYENKKPFYLYTGRGPSSEAMH
Q9CXW4	159	DKKRRTGCIGAKHRISKEEAMRWFQQKYDGIIL
Q9CXW4	52	AAKVLEQLTGQTPVFSKARYTVRSFGIRRNEKI
Q9CXW4	85	AVHCTVRGAKAEEILEKGLKVREYELRKNNFSD
Q921G7	124	IGAHTLSGACLDPAAFKELFPDWKEKGAPLNTP
Q921G7	131	GACLDPAAFKELFPDWKEKGAPLNTPVTEDRFA
Q921G7	133	CLDPAAFKELFPDWKEKGAPLNTPVTEDRFAIL
Q921G7	283	AQTYGIGLKELWIIDEKKWKPGRVDHTVGWPLD
Q921G7	284	QTYGIGLKELWIIDEKKWKPGRVDHTVGWPLDR
Q921G7	415	THTAMKSGSLAAESIFKQLTSENLQSKTTGLHV
Q921G7	87	VIVGAGPAGLSAAIRLKQLAAEQGKDIRVCLVE
Q921G7	95	GLSAAIRLKQLAAEQGKDIRVCLVEKAAQIGAH
Q8QZT1	171	NVPYVMSRGATPYGGVKLEDLIVKDGLTDVYNK
Q8QZT1	178	RGATPYGGVKLEDLIVKDGLTDVYNKIHMGNCA
Q8QZT1	187	KLEDLIVKDGLTDVYNKIHMGNCAENTAKKMNI
Q8QZT1	199	DVYNKIHMGNCAENTAKKMNISRQEQDTYALSS
Q8QZT1	220	SRQEQDTYALSSYTRSKEAWDAGKFASEITPIT
Q8QZT1	227	YALSSYTRSKEAWDAGKFASEITPITISVKGKP
Q8QZT1	240	DAGKFASEITPITISVKGKPDVVVKEDEEYKRV
Q8QZT1	242	GKFASEITPITISVKGKPDVVVKEDEEYKRVDF
Q8QZT1	248	ITPITISVKGKPDVVVKEDEEYKRVDFSKVPKL
Q8QZT1	254	SVKGKPDVVVKEDEEYKRVDFSKVPKLKTVFQK
Q8QZT1	260	DVVVKEDEEYKRVDFSKVPKLKTVFQKENGTIT
Q8QZT1	263	VKEDEEYKRVDFSKVPKLKTVFQKENGTITAAN
Q8QZT1	265	EDEEYKRVDFSKVPKLKTVFQKENGTITAANAS
Q8QZT1	270	KRVDFSKVPKLKTVFQKENGTITAANASTLNDG
Q8QZT1	304	AALVLMTAEAAQRLNVKPLARIAAFADAAVDPI
Q8QZT1	33	RGLLQEVRCLERSYASKPTLNEVVIVSAIRTPI
Q8QZT1	335	PIDFPLAPAYAVPKVLKYAGLKKEDIAMWEVNE
Q8QZT1	63	TPIGSFLGSLASQPATKLGTAAIQGAIEKAGIP
Q8QZT1	75	QPATKLGTAAIQGAIEKAGIPKEEVKEVYMGNV
Q8QZT1	80	LGTAAIQGAIEKAGIPKEEVKEVYMGNVIQGGE
Q99LB7	174	SNQQRLNEYKRLMSLGKAYGIESHVLSPAETKS
Q99LB7	189	GKAYGIESHVLSPAETKSLYPLMNVDDLYGTLY
Q99LB7	278	SIQTPCVVNCAGVWASKVGRMAGVKVPLVAMHH
Q99LB7	374	FTQHIEGAINRVPVLEKTGIKSTVCGPESFTPD
Q99LB7	378	IEGAINRVPVLEKTGIKSTVCGPESFTPDHKPL
Q99LB7	38	NLGLQPLATEARPTTEKSVPYQRTLKEEAQGAS
Q99LB7	392	GIKSTVCGPESFTPDHKPLMGEAPELRGFFLGC
Q99LB7	535	QVLDYDYYGAYGNQAHKDYTYSRLLGDEYTFDF
Q99LB7	803	PDDSPLEAGLAFTCKLKTSVPFLGREALEKQRA
Q99LB7	816	CKLKTSVPFLGREALEKQRATGLRRRLICLTVE
Q99LB7	885	GYIRDPSGGPVSLDFVKNGEYALERMGVTYAAQ
Q99LB7	905	YALERMGVTYAAQVHLKSPFDPDNKRVKGIYXX
Q99LB7	913	TYAAQVHLKSPFDPDNKRVKGIYXXXXXXXXXX
Q9CR68	168	IEIKLSDIPEGKNMAFKWRGKPLFVRHRTKKEI
Q9CPQ8	11	XXXXXXMAKFIRNFAEKAPSMVAAAVTYSKPRL
Q9CPQ8	24	FAEKAPSMVAAAVTYSKPRLATFWHYAKVELVP
Q9CPQ8	35	AVTYSKPRLATFWHYAKVELVPPTPAEIPTAIQ
Q9CPQ8	54	LVPPTPAEIPTAIQSVKKIIQSAKTGSFKHLTV
Q9CPQ8	55	VPPTPAEIPTAIQSVKKIIQSAKTGSFKHLTVK
Q9CPQ8	61	EIPTAIQSVKKIIQSAKTGSFKHLTVKEAVLNG
Q9CPQ8	66	IQSVKKIIQSAKTGSFKHLTVKEAVLNGLVATE
Q9D172	149	GGFGAAKNLSTFAVDGKDCKVNKEVERVLKEFH
Q9D172	155	KNLSTFAVDGKDCKVNKEVERVLKEFHGAKKPI
Q9D172	162	VDGKDCKVNKEVERVLKEFHGAKKPIGLCCIAP
Q9D172	186	PIGLCCIAPVLAAKVIKGVEVTVGHEQEEGGKW
Q9D172	201	IKGVEVTVGHEQEEGGKWPYAGTAEAIKALGAK
Q9D172	221	AGTAEAIKALGAKHCVKGVTEAHVDQKNKVVTT
Q9D172	231	GAKHCVKGVTEAHVDQKNKVVTTPAFMCETALH
Q8K2B3	167	VELENYGMPFSRTEDGKIYQRAFGGQSLKFGKG
Q8K2B3	179	TEDGKIYQRAFGGQSLKFGKGGQAHRCCCVADR
Q8K2B3	250	VIALCIEDGSIHRIRAKNTVIATGGYGRTYFSC
Q8K2B3	335	INSQGERFMERYAPVAKDLASRDVVSRSMTLEI
Q8K2B3	480	GRACALSIAESCRPGDKVPSIKANAGEESVMNL
Q8K2B3	485	LSIAESCRPGDKVPSIKANAGEESVMNLDKLRF
Q8K2B3	498	PSIKANAGEESVMNLDKLRFADGSIRTSELRLN
Q8K2B3	517	FADGSIRTSELRLNMQKSMQNHAAVFRVGSVLQ
Q8K2B3	538	HAAVFRVGSVLQEGCEKISQLYGDLKHLKTFDR
Q8K2B3	547	VLQEGCEKISQLYGDLKHLKTFDRGMVWNTDLV
Q8K2B3	550	EGCEKISQLYGDLKHLKTFDRGMVWNTDLVETL
Q8K2B3	598	AEARKESRGAHAREDYKVRVDEYDYSKPIQGQQ
Q8K2B3	608	HAREDYKVRVDEYDYSKPIQGQQKKPFGEHWRK
Q8K2B3	615	VRVDEYDYSKPIQGQQKKPFGEHWRKHTLSYVD
Q8K2B3	633	PFGEHWRKHTLSYVDIKTGKVTLEYRPVIDKTL
Q8K2B3	636	EHWRKHTLSYVDIKTGKVTLEYRPVIDKTLNEA
Q99LP6	120	IQGFCKDLLEVADILEKATQSVPKEEISNNNPH
Q99LP6	169	KVFTKHGLLRLDPIGAKFDPYEHEALFHTPVEG
Q99LP6	215	YKLHGRTLRPALVGVVKDAXXXXXXXXXXXXXX
Q99LP6	94	YKRALADTENLRQRSQKLVEEAKLYGIQGFCKD
Q91VM9	100	ENLFNMVVEIPRWTNAKMEIATEEPLNPIKQDI
Q91VM9	211	TDWKIIAINVNDPEAEKFHDIDDVKKFKPGYLE
Q91VM9	219	NVNDPEAEKFHDIDDVKKFKPGYLEATLNWFRL
Q91VM9	220	VNDPEAEKFHDIDDVKKFKPGYLEATLNWFRLY
Q91VM9	222	DPEAEKFHDIDDVKKFKPGYLEATLNWFRLYKV
Q91VM9	242	LEATLNWFRLYKVPDGKPENKFAFNGEFKNKAF
Q91VM9	246	LNWFRLYKVPDGKPENKFAFNGEFKNKAFALDV
Q91VM9	254	VPDGKPENKFAFNGEFKNKAFALDVINSAHERW
Q91VM9	256	DGKPENKFAFNGEFKNKAFALDVINSAHERWKE
Q91VM9	271	NKAFALDVINSAHERWKEMVMKKCDKGAISCVN
Q91VM9	316	EEARSLVESVPTPSMNKESNVEEEVWHFLRNXX
Q91VM9	68	GHYISPFHDIPLKADCKEEHDIPRKKARNDEYE
O35379	504	TKTYQVAHMKSKDNRIKLMNEILNGIKVLKLYA
Q9CRB8	123	SLYVLGTMTHWPPTVRKWTTTTLGLLAIPVIIH
Q8BH04	108	CWLARTDPKDVARVESKTVIVTPSQRDTVPLLA
Q8BH04	457	PEGVPIDAIIFGGRRPKGVPLVYEAFNWRHGVF
Q8BH04	491	GSAMRSESTAAAEHKGKTIMHDPFAMRPFFGYN
Q8BH04	90	LALLEEQGLIRKLPKYKNCWLARTDPKDVARVE
Q9CR57	160	AVAKAAIAAAAAAAAAKAKVPAKKATGPGKKAA
Q9CR57	189	KKAAGQKAPAQKAAGQKAAPPAKGQKGQKTPAQ
Q9CR57	206	AAPPAKGQKGQKTPAQKAPAPKAAGKKAXXXXX
Q9CR57	79	KFPHSARQKYVRKAWEKADINTKWAATRWAKKI
Q9CR57	85	RQKYVRKAWEKADINTKWAATRWAKKIDARERK
Q9EQI8	217	KFLGNAPCGHYKFKFPKAIQTESDLGVKVFFFK
Q9EQI8	246	FFFKALLLTGDFVQAGKKSRHVWASKEELGDYL
Q6ZWN5	66	LAKIRKAARELLTLDEKDPRRLFEGNALLRRLV
Q6ZWN5	93	LLRRLVRIGVLDEGKMKLDYILGLKIEDFLERR
Q8BWF0	101	EARAAVRAAYDAFNSWKGVSVKERSLLLRKWYD
Q8BWF0	106	VRAAYDAFNSWKGVSVKERSLLLRKWYDLMIQN
Q8BWF0	114	NSWKGVSVKERSLLLRKWYDLMIQNKDDLAKII
Q8BWF0	123	ERSLLLRKWYDLMIQNKDDLAKIITAESGKPLK
Q8BWF0	172	SEEARRIYGDIIYTSAKDKRGLVLKQPVGVAAI
Q8BWF0	174	EARRIYGDIIYTSAKDKRGLVLKQPVGVAAIIT
Q8BWF0	253	IPAGVYNVIPCSRNKAKEVGEVLCTDPLVSKIS
Q8BWF0	347	SNRFLVQRGIHDSFVTKFAEAMKKSLRVGNGFE
Q8BWF0	353	QRGIHDSFVTKFAEAMKKSLRVGNGFEEGTTQG
Q8BWF0	354	RGIHDSFVTKFAEAMKKSLRVGNGFEEGTTQGP
Q8BWF0	375	GNGFEEGTTQGPLINEKAVEKVEKQVNDAVAKG
Q8BWF0	390	EKAVEKVEKQVNDAVAKGATVVTGGKRHQSGGN
Q8BWF0	74	LPAPATFPVYDPASGAKLGTVADCGVPEARAAV
P63158	146	GEMWNNTAADDKQPYEKKAAKLKEKYEKDIAAY
Q61017	8	XXXXXXXXXMAQDLSEKELLRMEVEQLKKEVKN
Q9Z2I9	108	SKDVVIKAQVLAGGRGKGTFTSGLKGGVKIVFS
Q9Z2I9	116	QVLAGGRGKGTFTSGLKGGVKIVFSPEEAKAVS
Q9Z2I9	129	SGLKGGVKIVFSPEEAKAVSSQMIGQKLITKQT
Q9Z2I9	139	FSPEEAKAVSSQMIGQKLITKQTGEKGRICNQV
Q9Z2I9	143	EAKAVSSQMIGQKLITKQTGEKGRICNQVLVCE
Q9Z2I9	148	SSQMIGQKLITKQTGEKGRICNQVLVCERKYPR
Q9Z2I9	205	GVNIEDVAAENPEAIVKEPIDIVEGIKKEQAVT
Q9Z2I9	215	NPEAIVKEPIDIVEGIKKEQAVTLAQKMGFPSN
Q9Z2I9	216	PEAIVKEPIDIVEGIKKEQAVTLAQKMGFPSNI
Q9Z2I9	225	DIVEGIKKEQAVTLAQKMGFPSNIVDSAAENMI
Q9Z2I9	78	ELLQEAGVSVPKGFVAKSSDEAYAIAKKLGSKD
Q9Z2I9	88	PKGFVAKSSDEAYAIAKKLGSKDVVIKAQVLAG
Q9Z2I9	93	AKSSDEAYAIAKKLGSKDVVIKAQVLAGGRGKG
Q60864	237	NKKQALKEKELGNDAYKKKDFDKALKHYDRAKE
Q60864	446	GYTRKAAALEAMKDYTKAMDVYQKALDLDSSCK
Q60864	78	CKTVDLKPDWGKGYSRKAAALEFLNRFEEAKRT
Q8BHN3	908	VVIMGAGKPAAVVLQTKGSPESRLSFQHDPETS
P68040	175	NSSNPIIVSCGWDKLVKVWNLANCKLKTNHIGH
P68040	183	SCGWDKLVKVWNLANCKLKTNHIGHTGYLNTVT
P63242	121	SGEVREDLRLPEGDLGKEIEQKYDCGEEILITV
P63242	68	GHAKVHLVGIDIFTGKKYEDICPSTHNMDVPNI
P67984	69	AGNLGGGVVTIERSKSKITVTSEVPFSKRYLKY
P67984	80	ERSKSKITVTSEVPFSKRYLKYLTKKYLKKNNL
P62281	30	PTIFQNKKRVLLGETGKEKLPRYYKNIGLGFKT
P62281	58	LGFKTPKEAIEGTYIDKKCPFTGNVSIRGRILS
P62301	27	LSQSALPYRRSVPTWLKLTSDDVKEQIYKLAKK
P62301	34	YRRSVPTWLKLTSDDVKEQIYKLAKKGLTPSQI
P62301	43	KLTSDDVKEQIYKLAKKGLTPSQIGVILRDSHG
P63323	116	PRKVVGCSCVVVKDYGKESQAKDVIEEYFKCKK
P63323	129	DYGKESQAKDVIEEYFKCKKXXXXXXXXXXXXX
P14131	109	VAYYQKYVDEASKKEIKDILIQYDRTLLVADPR
P14131	98	YAIRQSISKALVAYYQKYVDEASKKEIKDILIQ
P63276	103	EVSALDQEIIEVDPDTKEMLKLLDFGSLSNLQV
P63276	19	RVRTKTVKKAARVIIEKYYTRLGNDFHTNKRVC
P62245	84	RLNKCGVISPRFDVQLKDLEKWQNNLLPSRQFG
P62245	88	CGVISPRFDVQLKDLEKWQNNLLPSRQFGFIVL
P62274	33	GSRSCRVCSNRHGLIRKYGLNMCRQCFRQYAKD
P62242	128	WYESHYALPLGRKKGAKLTPEEEEILNKKRSKK
P62242	157	RSKKIQKKYDERKKNAKISSLLEEQFQQGKLLA
P19096	1071	AIYIDPATHRQKVYRLKEDTQVADVTTSRCLGI
P19096	2427	FAAVSFYHKLRAADQYKPKAKYHGNVTLLRAKT
P19096	673	AVNEFVEQLKQEGVFAKEVRTGGLAFHSYFMEG
P19096	993	PPESASVSRLTQGEVYKELRLRGYDYGPQFQGI
Q9WUM4	419	KVVKKNILDSKPAANKKSELSCAPKKPTDTASV
Q8VBT1	139	AAAKEPVSNKEQKLEKKILKGLGKEANLLMQNL
Q61753	394	LLREASKQADVNLVNAKLLVKEAGLNVTTSHNP
Q61753	8	XXXXXXXXXMAFANLRKVLISDSLDPCCRKILQ
Q8K310	522	SGYSDSAVLKLAEPYGKIKNYILMRMKSQAFIE
Q99KP6	244	DLCPSDTNKILTGGADKNVVVFDKSTEQILATL
Q9QXF8	191	HRNYDYILSTGCAPPGKNIYYKSDLTKDITTSV
Q9QXF8	196	YILSTGCAPPGKNIYYKSDLTKDITTSVLTVNN
Q9QXF8	201	GCAPPGKNIYYKSDLTKDITTSVLTVNNKAHMV
Q9QXF8	238	TVQVPGTGRDGSPGFSKFRLSYYPHCLASFTEL
Q9QXF8	46	VWQLYIGDTRSRTAEYKAWLLGLLRQHGCHRVL
Q8VDN2	661	AARLNIPVNQVNPRDAKACVVHGSDLKDMTSEE
P68433	24	ARKSTGGKAPRKQLATKAARKSAPATGGVKKPH
P68433	28	TGGKAPRKQLATKAARKSAPATGGVKKPHRYRP
P05213	163	SGFTSLLMERLSVDYGKKSKLEFSIYPAPQVST
P05213	394	LSNTTAIAEAWARLDHKFDLMYAKRAFVHWYVG
P05213	401	AEAWARLDHKFDLMYAKRAFVHWYVGEGMEEGE
Q99LX0	148	KMMNGSHYSYSESRVEKDGLILTSRGPGTSFEF
Q99LX0	182	LAIVEALVGKDMANQVKAPLVLKDXXXXXXXXX
P10126	165	IVGVNKMDSTEPPYSQKRYEEIVKEVSTYIKKI
P10126	172	DSTEPPYSQKRYEEIVKEVSTYIKKIGYNPDTV
P10126	179	SQKRYEEIVKEVSTYIKKIGYNPDTVAFVPISG
P10126	255	TRPTDKPLRLPLQDVYKIGGIGTVPVGRVETGV
P10126	273	GGIGTVPVGRVETGVLKPGMVVTFAPVNVTTEV
P10126	392	KEKIDRRSGKKLEDGPKFLKSGDAAIVDMVPGK
P10126	44	IYKCGGIDKRTIEKFEKEAAEMGKGSFKYAWVL
Q9D0M5	36	DAVDCATQAMEKYNIEKDIAAYIKKEFDKKYNP
Q99PG0	297	NWSSLLPERYKKSPVYKNPTPGSSELAQKYPGF
Q99PG0	353	ITCQYDVLRDDGLMYVKRLQNVGVHVTHHHVED
Q8BMS4	197	NIKIAQHHKSFDPVLDKRIQYKVCSLEEAVDES
Q8BKZ9	321	ADCDLGAVLKVRRDLVKDDIKVSVNDFIIRAAA
Q8BKZ9	325	LGAVLKVRRDLVKDDIKVSVNDFIIRAAAVTLK
Q8BKZ9	341	KVSVNDFIIRAAAVTLKQMPGVNVTWDGEGPKQ
Q8BKZ9	394	IKDAAAKGIQEIADSVKVLSKKARDGKLMPEEY
O08795	142	SLQQLAEVTREGFRLKKILIEEWKTAREEKQSK
O08795	166	TAREEKQSKLLELQAGKKSLEDQVETLRAAKEE
P17095	7	XXXXXXXXXXMSESGSKSSQPLASKQEKDGTEK
Q91ZJ5	291	RCEFVMEVTNKTRADVKGGTLTQYEGKLRLVEI
Q91ZJ5	319	RLVEIAQVPKAHVDEFKSVSKFKIFNTNNLWIS
Q91ZJ5	69	KDLDGFRKLFHRFLQEKGPSVDWGKIQRPPEDS
Q91ZJ5	91	WGKIQRPPEDSIQPYEKIKARGLPDNISSVLNK
P97742	180	LYSFQTSLPRLPVPAVKDTVSRYLESVRPLMKE
Q99JT1	529	PQVVMDVKKRNPKAINKLIGLVRKASHSRADPA
Q9QZF2	376	RGKLALQEKPSTGTLEKLVSEAKAQLRDIQDFW
Q61166	83	LEHEYIQNFKILQAGFKRMGVDKIIPVDKLVKG
Q9DCN2	115	SDDDKGFVDLVVKVYFKDTHPKFPAGGKMSQYL
Q9DCN2	126	VKVYFKDTHPKFPAGGKMSQYLENMKIGDTIEF
Q9DCN2	154	DTIEFRGPNGLLVYQGKGKFAIRADKKSNPVVR
Q9DCN2	42	LFQRSTPAITLENPDIKYPLRLIDKEVISPDTR
Q9DCN2	50	ITLENPDIKYPLRLIDKEVISPDTRRFRFALPS
P62259	118	DVLDKHLIPAANTGESKVFYYKMKGDYHRYLAE
P62259	142	GDYHRYLAEFATGNDRKEAAENSLVAYKAASDI
Q99KI0	138	STIHCDHLIEAQVGGEKDLRRAKDINQEVYNFL
Q99KI0	144	HLIEAQVGGEKDLRRAKDINQEVYNFLATAGAK
Q99KI0	228	DAVDVMAGIPWELKCPKVIGVKLTGSLSGWTSP
Q99KI0	233	MAGIPWELKCPKVIGVKLTGSLSGWTSPKDVIL
Q99KI0	245	VIGVKLTGSLSGWTSPKDVILKVAGILTVKGGT
Q99KI0	309	TTSVFPYNHRMKKYLSKTGRTDIANLAEEFKDH
Q99KI0	31	LGVRQYHVASVLCQRAKVAMSHFEPSEYIRYDL
Q99KI0	401	CTNSSYEDMGRSAAVAKQALAHGLKCKSQFTIT
Q99KI0	411	RSAAVAKQALAHGLKCKSQFTITPGSEQIRATI
Q99KI0	465	GPCIGQWDRKDIKKGEKNTIVTSYNRNFTGRND
Q99KI0	50	MSHFEPSEYIRYDLLEKNINIVRKRLNRPLTLS
Q99KI0	517	IAGTLKFNPETDFLTGKDGKKFKLEAPDADELP
Q99KI0	520	TLKFNPETDFLTGKDGKKFKLEAPDADELPRSD
Q99KI0	521	LKFNPETDFLTGKDGKKFKLEAPDADELPRSDF
Q99KI0	523	FNPETDFLTGKDGKKFKLEAPDADELPRSDFDP
Q99KI0	549	PRSDFDPGQDTYQHPPKDSSGQRVDVSPTSQRL
Q99KI0	573	DVSPTSQRLQLLEPFDKWDGKDLEDLQILIKVK
Q99KI0	577	TSQRLQLLEPFDKWDGKDLEDLQILIKVKGKCT
Q99KI0	591	DGKDLEDLQILIKVKGKCTTDHISAAGPWLKFR
Q99KI0	605	KGKCTTDHISAAGPWLKFRGHLDNISNNLLIGA
Q99KI0	628	NISNNLLIGAINIENGKANSVRNAVTQEFGPVP
Q99KI0	689	HAALEPRHLGGRAIITKSFARIHETNLKKQGLL
Q99KI0	700	RAIITKSFARIHETNLKKQGLLPLTFADPSDYN
Q99KI0	723	LTFADPSDYNKIHPVDKLTIQGLKDFAPGKPLK
Q99KI0	730	DYNKIHPVDKLTIQGLKDFAPGKPLKCVIKHPN
Q99KI0	736	PVDKLTIQGLKDFAPGKPLKCVIKHPNGTQETI
Q99KI0	739	KLTIQGLKDFAPGKPLKCVIKHPNGTQETILLN
Q99KI0	86	VYGHLDDPANQEIERGKTYLRLRPDRVAMQDAT
Q920E5	293	RASPQQRQILEENYGQKDPEKVARVKALYEALD
Q920E5	31	QNFIQHFSQIVKVLTEKELGHPEIGDAIARLKE
Q920E5	57	AIARLKEVLEYNALGGKYNRGLTVVQAFQELVE
Q78PY7	641	QALSKVHFTAERSAYYKPLLSAEEAAKQRKEKV
Q99JB2	114	TLQIDGVLYLRIMDPYKASYGVEDPEYAVTQLA
Q99JB2	145	LAQTTMRSELGKLSLDKVFRERESLNANIVDAI
Q99JB2	221	LESEGTRESAINVAEGKKQAQILASEAEKAEQI
Q99JB2	233	VAEGKKQAQILASEAEKAEQINQAAGEASAVLA
P54869	118	INSLCLTVVQRLMERTKLPWDAVGRLEVGTETI
P54869	221	ARPTGGAGAVAMLIGPKAPLVLEQGLRGTHMEN
P54869	243	EQGLRGTHMENAYDFYKPNLASEYPLVDGKLSI
P54869	256	DFYKPNLASEYPLVDGKLSIQCYLRALDRCYAA
P54869	306	FTLDDVQYMIFHTPFCKMVQKSLARLMFNDFLS
P54869	310	DVQYMIFHTPFCKMVQKSLARLMFNDFLSSSSD
P54869	327	SLARLMFNDFLSSSSDKQNNLYKGLEAFRGLKL
P54869	333	FNDFLSSSSDKQNNLYKGLEAFRGLKLEETYTN
P54869	342	DKQNNLYKGLEAFRGLKLEETYTNKDVDKALLK
P54869	350	GLEAFRGLKLEETYTNKDVDKALLKASLDMFNQ
P54869	354	FRGLKLEETYTNKDVDKALLKASLDMFNQKTKA
P54869	358	KLEETYTNKDVDKALLKASLDMFNQKTKASLYL
P54869	367	DVDKALLKASLDMFNQKTKASLYLSTNNGNMYT
P54869	427	SYGSGLAASFFSFRVSKDASPGSPLEKLVSSVS
P54869	437	FSFRVSKDASPGSPLEKLVSSVSDLPKRLDSRR
P54869	447	PGSPLEKLVSSVSDLPKRLDSRRRMSPEEFTEI
P54869	473	PEEFTEIMNQREQFYHKVNFSPPGDTSNLFPGT
P54869	52	FSTIPPAPLAKTDTWPKDVGILALEVYFPAQYV
P54869	83	YVDQTDLEKFNNVEAGKYTVGLGQTRMGFCSVQ
Q921X9	102	AESRKLCKKMKVDLSPKDKKIELFHYQDGAFHM
Q921X9	137	DRAVTLKSIVAFLKDPKGPPLWEEDPGAKDVVH
Q9CQF9	415	VDGMHVWKTFSRDILTKEQISKLFLSYDYAVRK
P47911	102	KVEKKKKKEKVLATVTKTVGGDKNGGTRVVKLR
P47911	139	YYPTEDVPRKLLSHGKKPFSQHVRRLRSSITPG
P47911	215	QKFVIATSTKVDISDVKIPKHLTDAYFKKKQLR
P47911	226	DISDVKIPKHLTDAYFKKKQLRKPRHQEGEIFD
P47911	259	TEKEKYEITEQRKADQKAVDLQILPKIKAVPQL
P47911	268	EQRKADQKAVDLQILPKIKAVPQLQGYLRSQFS
Q9CRB9	142	QLEEKDRVMRKQDAFYKEQLARLEERSSEFYKV
Q9CRB9	157	YKEQLARLEERSSEFYKVTTEEYQKAAEEVEAK
Q9CRB9	76	EDLKRRVAEELALEQAKKESEHQRRLKQARDLE
Q8BVI4	124	SMWTSTISSHLATKHLKEGGLLTLAGAKAALDG
Q8BVI4	233	KRPNSGSLIQVVTTDGKTELTPAYFXXXXXXXX
Q8BVI4	70	TDSFTEQADQVTADVGKLLGDQKVDAILCVAGG
Q8BVI4	76	QADQVTADVGKLLGDQKVDAILCVAGGWAGGNA
Q8BVI4	93	VDAILCVAGGWAGGNAKSKSLFKNCDMMWKQSM
Q8BVI4	99	VAGGWAGGNAKSKSLFKNCDMMWKQSMWTSTIS
Q9CQX2	30	EGSEPSVTYYRLEEVAKRNSAEETWMVIHGRVY
Q9CQX2	88	ESFEDVGHSPDAREMLKQYYIGDVHPSDLKPKG
Q9D2G2	155	TPLFTLRKTGAAPAKAKPAETPAPAHKAEPAAP
Q9D2G2	268	FNEVDMSNIQEMRARHKDAFLKKHNLKLGFMSA
Q9D2G2	273	MSNIQEMRARHKDAFLKKHNLKLGFMSAFVKAS
Q9D2G2	278	EMRARHKDAFLKKHNLKLGFMSAFVKASAFALQ
Q9D2G2	308	ALQEQPVVNAVIDDATKEVVYRDYIDISVAVAT
Q9D2G2	354	TMNYADIERTINELGEKARKNELAIEDMDGGTF
Q8R5F7	695	LFFDNKKMLKKLAENPKYENEKLIKLRNTILEQ
Q9DBG6	460	GQEVVFVAEPDNKNVYKFELDTSERKIEFDSAS
Q99KC8	664	ESANLVLKKSACSAIQKKKTNSSTNKSNLKKEH
Q9JM76	29	TKLIGNMALLPLRSQFKGPAPRETKDTDIVDEA
Q9JM76	56	DIVDEAIYYFKANVFFKNYEIKNEADRTLIYIT
Q9JM76	61	AIYYFKANVFFKNYEIKNEADRTLIYITLYISE
Q8BH95	101	IVLTGGDKAFAAGADIKEMQNRTFQDCYSSKFL
Q8BH95	115	DIKEMQNRTFQDCYSSKFLSHWDHITRVKKPVI
Q8BH95	204	AMEMVLTGDRISAQDAKQAGLVSKIFPVEKLVE
Q8BH95	211	GDRISAQDAKQAGLVSKIFPVEKLVEEAIQCAE
Q8BH95	217	QDAKQAGLVSKIFPVEKLVEEAIQCAEKIASNS
Q8BH95	282	TFATDDRREGMTAFVEKRKANFKDHXXXXXXXX
Q8BH95	288	RREGMTAFVEKRKANFKDHXXXXXXXXXXXXXX
Q8BH95	41	RRFASGANFQYIITEKKGKNSSVGLIQLNRPKA
Q8BH95	43	FASGANFQYIITEKKGKNSSVGLIQLNRPKALN
Q9R0P3	200	GKKAFSGYLGPDESKWKAYDATCLVKAYSGSQI
Q9R0P3	4	XXXXXXXXXXXXXMALKQISSNRCFGGLQKVFE
Q9DCS3	248	GADYVLTEEELRMPETKTIFKDLPLPRLALNCV
Q9DCS3	252	VLTEEELRMPETKTIFKDLPLPRLALNCVGGKS
Q9DCS3	267	FKDLPLPRLALNCVGGKSSTELLRHLAPGGTMV
Q9DCS3	316	LIFKDLKLRGFWLSQWKKNHSPDEFKELILTLC
Q9DCS3	61	ALVYGNHGDPAKVVQLKNLELTAVEGSDVHVRM
Q9Z210	107	LNRALYFACDNVLWAGKSGLAPRVDQEKWAQRS
Q6ZQF0	164	AGEVGSKKYLVAANLKKPILLPSWIKTLWEKSQ
Q9D1D4	133	IPDQLVILDMKHGVEAKNYEEIAKVEKLKPLEV
Q9D1D4	87	RTHLKITDSAGHILYAKEDATKGKFAFTTEDYD
Q9JHI5	211	FWITNGPDADILVVYAKTDLTAVPASRGITAFI
Q9JHI5	239	ITAFIVEKGMPGFSTSKKLDKLGMRGSNTCELV
Q9JHI5	260	LGMRGSNTCELVFEDCKVPAANVLSQESKGVYV
Q9JHI5	316	LDHTIPYLHVREAFGQKIGQFQLMQGKMADMYT
Q9JHI5	56	INGLNEEQKQLRHTISKFLQENLAPKAQEIDQT
Q9JHI5	65	QLRHTISKFLQENLAPKAQEIDQTNDFKNLREF
Q9JHI5	76	ENLAPKAQEIDQTNDFKNLREFWKQLGSLGVLG
Q91XV3	170	AGPEAKSDAAPAASDSKPSSAEPAPSSKETPAA
Q91ZA3	115	VKMADEAVCVGPAPTSKSYLNMDAIMEAIKKTR
Q91ZA3	128	PTSKSYLNMDAIMEAIKKTRAQAVHPGYGFLSE
Q91ZA3	129	TSKSYLNMDAIMEAIKKTRAQAVHPGYGFLSEN
Q91ZA3	146	TRAQAVHPGYGFLSENKEFAKRLAAEDVTFIGP
Q91ZA3	150	AVHPGYGFLSENKEFAKRLAAEDVTFIGPDTHA
Q91ZA3	184	QAMGDKIESKLLAKRAKVNTIPGFDGVVKDADE
Q91ZA3	196	AKRAKVNTIPGFDGVVKDADEAVRIAREIGYPV
Q91ZA3	223	EIGYPVMIKASAGGGGKGMRIAWDDEETRDGFR
Q91ZA3	258	SQEAASSFGDDRLLIEKFIDNPRHIEIQVLGDK
Q91ZA3	324	TRQAMGEQAVALAKAVKYSSAGTVEFLVDSQKN
Q91ZA3	381	LVQEMILVAKGYPLRHKQEDIPISGWAVECRVY
Q91ZA3	403	ISGWAVECRVYAEDPYKSFGLPSIGRLSQYQEP
Q91ZA3	492	HNIPLLREVIINTRFVKGDISTKFLSDVYPDGF
Q91ZA3	498	REVIINTRFVKGDISTKFLSDVYPDGFKGHTLT
Q91ZA3	509	GDISTKFLSDVYPDGFKGHTLTLSERNQLLAIA
Q91ZA3	554	RFQEHSRVPVIRPDVAKWELSVKLHDEDHTVVA
Q91ZA3	61	RSLSSVEYEPKEKTFDKILIANRGEIACRVIKT
Q91ZA3	644	TVYKVHILTKLAAELNKFMLEKVPKDTSSTLCS
Q91ZA3	649	HILTKLAAELNKFMLEKVPKDTSSTLCSPMPGV
Q64152	55	RESQMKETIMNQEKLAKLQAQVRIGGKGTARRK
Q8BFR5	234	GSALCALEQRDPELGVKSVQKLLDAVDTYIPVP
Q8BFR5	256	LDAVDTYIPVPTRDLDKPFLLPVESVYSIPGRG
Q8BFR5	286	GRGTVVTGTLERGILKKGDECELLGHNKNIRTV
Q8BFR5	361	SIQPHQKVEAQVYILSKEEGGRHKPFVSHFMPV
Q8BFR5	79	IGHVDHGKTTLTAAITKILAEGGGAKFKKYEEI
Q8BFR5	88	TLTAAITKILAEGGGAKFKKYEEIDNAPEERAR
Q99J39	167	RFLVQLRADLLEAQALKLVEGPHVREMNGVLKS
Q99J39	221	CEVLQKISECEAVHPVKNWMDMKRRVGPYRRCY
Q99J39	316	VELGTFLIKRVVKELQKEFPQLGAFSSLSPIPG
Q99J39	346	IPGFTKWLLGLLNVQGKEHGRNELFTDSECQEI
Q99J39	385	PVHESLKGFLSSGEWVKSEKLTQALQGPLMRLC
Q9CQ62	106	SRNIDVLKATAEEISSKTGNKVHAIRCDVRDPD
Q9CQ62	244	WGRYGMRFNIIQPGPIKTKGAFSRLDPTGRFEK
Q9CQ62	246	RYGMRFNIIQPGPIKTKGAFSRLDPTGRFEKEM
Q9CQ62	260	KTKGAFSRLDPTGRFEKEMIDRIPCGRLGTMEE
Q9CQ62	315	FDGGEEVFLSGEFNSLKKVTKEEWDIIEGLIRK
Q9CQ62	316	DGGEEVFLSGEFNSLKKVTKEEWDIIEGLIRKT
Q9CQ62	319	EEVFLSGEFNSLKKVTKEEWDIIEGLIRKTKGS
Q9CQ62	36	GPQRFFSFGTKTLYQSKDAPQSKFFQPVLKPML
Q9CQ62	42	SFGTKTLYQSKDAPQSKFFQPVLKPMLPPDAFQ
Q9CQ62	49	YQSKDAPQSKFFQPVLKPMLPPDAFQGKVAFIT
Q9CQ62	60	FQPVLKPMLPPDAFQGKVAFITGGGTGLGKAMT
Q9CQ62	73	FQGKVAFITGGGTGLGKAMTTFLSTLGAQCVIA
Q9CQ62	97	TLGAQCVIASRNIDVLKATAEEISSKTGNKVHA
Q6ZQ38	574	SFDATPYIKDLFTCTIKRLKAADIDQEVKERAI
Q8K0E8	303	DPYKKGFGNIATNEDAKKYCGLPGEYWLGNDKI
Q6P8J7	200	ERREVENVAITALEGLKGDLAGRYYKLSEMTEQ
Q6P8J7	344	GVHVRIPKLSKDPRFSKILENLRLQKRGTGGVD
Q8BP40	316	LEGNLLKTVDPTTAPSKTRKMYLYATHDVTLLP
Q6PB44	285	RVAYFQSALDKLNEAIKLAKGQPDTVQDALRFA
Q9CR24	70	SRLVGRHKGEVSFPGGKCDPDDQDVIHTALRET
Q9CR24	96	HTALRETQEELGLEVPKEHVWGVLQPVYDREKA
Q9DCN1	10	XXXXXXXMSSVKRNPKKEMISELHSSAAEGNVA
Q9DCN1	185	SQQPEVRLCQLNYPDVKGYLAQPEKITLVFLGV
Q9DCN1	292	AWHSRYKFCPTCGSATKIEEGGYKRVCVRETCP
Q9CQF4	130	ERSEQEEELESEPGVAKDYKDLEKVVQSFRYDV
Q9CQF4	133	EQEEELESEPGVAKDYKDLEKVVQSFRYDVILK
Q9CQF4	137	ELESEPGVAKDYKDLEKVVQSFRYDVILKTGLD
Q99P30	161	FFVPLDYFLHPQVYYQKQITQSGRDFIMHCFEY
Q99P30	178	QITQSGRDFIMHCFEYKDPETGVNYLIQGMTSK
Q99P30	20	PCGLPEPVRNNLIDDAKARLRKSDVGTRYSHLS
Q99P30	65	RGGKLYLMFTVRSDKLKREPGEVCFPGGKRDPV
Q99P30	77	SDKLKREPGEVCFPGGKRDPVDTDDTATALREA
P55264	116	ATFFGCIGIDKFGEILKRKAADAHVDAHYYEQN
P55264	255	NETEAATFAREQGFETKDIKEIAKKAQALPKVN
P55264	50	DISAVVDKDFLDKYSLKPNDQILAEDKHKELFD
P55264	70	QILAEDKHKELFDELVKKFKVEYHAGGSTQNSM
Q7TPV4	9	XXXXXXXXMAEMKSPTKAEPATPAEAAQSDRHS
Q80Y14	147	VEELKKLGIRSALVDEKDQDSKXXXXXXXXXXX
Q80Y14	152	KLGIRSALVDEKDQDSKXXXXXXXXXXXXXXXX
Q80Y14	55	EQLDALVKKDKVVVFLKGTPEQPQCGFSNAVVQ
Q8K1R3	439	FMLHYEFPPYATNETGKVTGVNRRELGHGALAE
Q8K1R3	552	IEDYNGDMDFKIAGTNKGITALQADIKLPGVPI
Q8K1R3	582	VPIKIIMEAIQQASVAKKEILQIMNKTISKPRA
Q8K1R3	583	PIKIIMEAIQQASVAKKEILQIMNKTISKPRAS
Q8BL97	53	DSETKVYVGNLGTGAGKGELERAFSYYGPLRTV
Q91YW3	129	HLLLKQGKLDEAEDDFKKVLKSNPSEQEEKEAE
Q9DCV4	160	YAKRALEKKESSSAAHKWYAICISDVGDYEGIK
Q9DCV4	245	ANPPSSTYEEALRYFHKAEEVDPNFYSKNLLLL
Q66GT5	85	ITMNEEYETRFLCNTSKEWKKAGVEQLRLSTVD
Q91YY4	133	DNPTQRSKDQLIRAAVKFLDTDTICYRVEEPET
Q9DCM0	172	LLIRGCGRTDFQQGCAKTLYHSVHEKIFTLPGN
Q9DCM0	32	QSASGAPVLLRQMFEPKSCTYTYLLGDRESREA
Q9DCM0	66	LIDPVLETAHRDAQLIKELGLKLLYAVNTHCHA
Q921H8	173	GMGNPGNISSRLLESEKARDCLTPMGMTSENVA
Q921H8	234	CFRAEIVPVTTTVLDDKGDKKTITVSQDEGVRP
Q921H8	237	AEIVPVTTTVLDDKGDKKTITVSQDEGVRPSTT
Q5SX40	1594	EIDRKIAEKDEEIDQLKRNHIRVVESMQSTLDA
O35691	237	WNEHNAKIIKYIRTKTKPHLFYIPGRMCPATQK
O35129	250	AAKMLGEALSKNPGYIKLRKIRAAQNISKTIAT
O35129	6	XXXXXXXXXXXMAQNLKDLAGRLPAGPRGMGTA
O35129	89	PWFQYPIIYDIRARPRKISSPTGSKDLQMVNIS
O35129	97	YDIRARPRKISSPTGSKDLQMVNISLRVLSRPN
Q8BL66	1165	SHKQESIKEITNLKDAKQLLIQQKLELQGRVDS
Q8R3F5	312	HSNVSGQKYTHPQHIRKLLGQQVVSPVKWEQTM
Q923Z3	134	GPAVWGLRAQIDRKLYKQNMQKEILSTPLLTVQ
Q925I1	423	LFVDEADAFLRKRATEKISEDLRATLNAFLHRT
Q925I1	490	LPQREERERLVRMYFDKYVLKPATEGKQRLKVA
Q925I1	494	EERERLVRMYFDKYVLKPATEGKQRLKVAQFDY
Q925I1	512	ATEGKQRLKVAQFDYGKKCSEVAQLTEGMSGRE
Q925I1	8	XXXXXXXXXMSWLFGIKGPKGEGTGPPLPLPPA
Q9D3D9	136	VTLDMLDLGAARANLEKAQSELSGAADEAARAE
Q9D3D9	165	ARAEIQIRIEANEALVKALEXXXXXXXXXXXXX
Q8K157	291	QPGVQFYTGNFLDGTLKGKNGAVYPKHSGLCLE
Q9D6Y9	149	SPLIPHGSKLKVVITSKSGEILYRISPWAKYVV
Q9D6Y9	212	SLRIYESHVGISSHEGKIASYKHFTSNVLPRIK
Q9D6Y9	39	ADVPELARLLEIDPYLKPFAADFQRRYKKFSQV
Q9D8S4	205	KKAASHRALDDISESIKELQFYRNNIFKKKTDE
Q8VCF0	7	XXXXXXXXXXMTFAEDKTYKYIRDNHSKFCCVD
Q9D5A0	350	NMLYNSRSKLSDYFNIKRVPSELREKASVVNAE
Q03141	71	NYRLLKTIGKGNFAKVKLARHILTGREVAIKII
Q5SQB0	141	SEDEDEEDVKLLGMSGKRSAPGGGNKVPQKKVK
Q5SQB0	150	KLLGMSGKRSAPGGGNKVPQKKVKLDEDDEDDD
Q5SQB0	209	KGQESFKKQEKTPKTPKGPSSVEDIKAKMQASI
Q5SQB0	220	TPKTPKGPSSVEDIKAKMQASIEKGGSLPKVEA
Q5SQB0	227	PSSVEDIKAKMQASIEKGGSLPKVEAKFINYVK
Q5SQB0	237	MQASIEKGGSLPKVEAKFINYVKNCFRMTDQEA
Q5SWU9	1758	DPYKGYKYLYLTPQDYKRVSALNSVHCEHVEDE
Q5SXR6	1445	VLSPRLDHTRAVNYFSKVKQLPLVKPYLRSVQN
Q5SXR6	1539	NRWKQSVELCKKDSLYKDAMQYASESKDTELAE
Q5SXR6	741	FSQDPDVHFKYIQAACKTGQIKEVERICRESNC
Q5SXR6	810	YLYRNNLQKYIEIYVQKVNPSRLPVVIGGLLDV
Q6W9J6	96	MEQMGQKYWDDQTRIAKAAEQQIRVYFQKLRDY
Q8K411	1026	IGKSTHGLAILGPENSKIAKDPSWIIKXXXXXX
[truncated: 1,342 more rows]

## Sheet: Positive
P05202	107	NLDKEYLPIGGLAEFCKASAELALGENNEVLKS
P05202	122	CKASAELALGENNEVLKSGRFVTVQTISGTGAL
P05202	150	GTGALRVGASFLQRFFKFSRDVFLPKPSWGNHT
P05202	159	SFLQRFFKFSRDVFLPKPSWGNHTPIFRDAGMQ
P05202	185	FRDAGMQLQGYRYYDPKTCGFDFSGALEDISKI
P05202	227	ACAHNPTGVDPRPEQWKEIASVVKKKNLFAFFD
P05202	234	GVDPRPEQWKEIASVVKKKNLFAFFDMAYQGFA
P05202	235	VDPRPEQWKEIASVVKKKNLFAFFDMAYQGFAS
P05202	296	NMGLYGERVGAFTVVCKDAEEAKRVESQLKILI
P05202	302	ERVGAFTVVCKDAEEAKRVESQLKILIRPLYSN
P05202	309	VVCKDAEEAKRVESQLKILIRPLYSNPPLNGAR
P05202	338	NGARIAATILTSPDLRKQWLQEVKGMADRIISM
P05202	345	TILTSPDLRKQWLQEVKGMADRIISMRTQLVSN
P05202	363	MADRIISMRTQLVSNLKKEGSSHNWQHITDQIG
P05202	387	WQHITDQIGMFCFTGLKPEQVERLTKEFSVYMT
P05202	396	MFCFTGLKPEQVERLTKEFSVYMTKDGRISVAG
P05202	404	PEQVERLTKEFSVYMTKDGRISVAGVTSGNVGY
P05202	430	TSGNVGYLAHAIHQVTKXXXXXXXXXXXXXXXX
P05202	52	VEMGPPDPILGVTEAFKRDTNSKKMNLGVGAYR
P05202	59	PILGVTEAFKRDTNSKKMNLGVGAYRDDNGKPY
P05202	73	SKKMNLGVGAYRDDNGKPYVLPSVRKAEAQIAA
P05202	82	AYRDDNGKPYVLPSVRKAEAQIAAKNLDKEYLP
P05202	90	PYVLPSVRKAEAQIAAKNLDKEYLPIGGLAEFC
P00329	227	GCKAAGAARIIAVDINKDKFAKAKELGATECIN
P00329	234	ARIIAVDINKDKFAKAKELGATECINPQDYSKP
P00329	316	QNLSMNPMLLLLGRTWKGAIFGGFKSKDSVPKL
P00329	324	LLLLGRTWKGAIFGGFKSKDSVPKLVADFMAKK
P00329	339	FKSKDSVPKLVADFMAKKFPLDPLITHVLPFEK
P00329	340	KSKDSVPKLVADFMAKKFPLDPLITHVLPFEKI
P05064	294	EEASINLNAINKCPLLKPWALTFSYGRALQASA
P05064	312	WALTFSYGRALQASALKAWGGKKENLKAAQEEY
P05064	322	LQASALKAWGGKKENLKAAQEEYIKRALANSLA
P05064	330	WGGKKENLKAAQEEYIKRALANSLACQGKYTPS
P05064	42	PGKGILAADESTGSIAKRLQSIGTENTEENRRF
P05064	99	TLYQKADDGRPFPQVIKSKGGVVGIKVDKGVVP
P16406	818	SLAQEKEKLLYGLASVKDVKLLARYLEMLKDPN
P16460	112	PCIARRQVEIAQREGAKYVSHGATGKGNDQVRF
P16460	121	IAQREGAKYVSHGATGKGNDQVRFELTCYSLAP
P16460	165	EFYNRFKGRNDLMEYAKQHGIPIPVTPKSPWSM
P16460	209	GILENPKNQAPPGLYTKTQDPAKAPNSPDVLEI
P16460	228	DPAKAPNSPDVLEIEFKKGVPVKVTNIKDGTTR
P16460	239	LEIEFKKGVPVKVTNIKDGTTRTTSLELFMYLN
P16460	310	HLDIEAFTMDREVRKIKQGLGLKFAELVYTGFW
P16460	348	EFVRHCIQKSQERVEGKVQVSVFKGQVYILGRE
P16460	355	QKSQERVEGKVQVSVFKGQVYILGRESPLSLYN
P16460	41	KEQGYDVIAYLANIGQKEDFEEARKKALKLGAK
P16460	58	EDFEEARKKALKLGAKKVFIEDVSKEFVEEFIW
P14094	289	IRVECKAYGENIGYSEKDRFQGRFDVKIEIKSX
P03930	46	SQTFPLAPSPKSLTTMKVKTPWELKWTKIYLPH
P03930	48	TFPLAPSPKSLTTMKVKTPWELKWTKIYLPHSL
P03930	54	SPKSLTTMKVKTPWELKWTKIYLPHSLPQQXXX
P03930	57	SLTTMKVKTPWELKWTKIYLPHSLPQQXXXXXX
P18242	127	KILDIACWVHHKYNSDKSSTYVKNGTSFDIHYG
P18242	355	KLGGKNYELHPDKYILKVSQGGKTICLSGFMGM
P11440	245	PEVESLQDYKNTFPKWKPGSLASHVKNLDENGL
P14069	47	KKELKELIQKELTIGSKLQDAEIARLMDDLDRN
P18760	114	DLVFIFWAPENAPLKSKMIYASSKDAIKKKLTG
P18760	121	APENAPLKSKMIYASSKDAIKKKLTGIKHELQA
P18760	144	LTGIKHELQANCYEEVKDRCTLAEKLGGSAVIS
P18760	19	SGVAVSDGVIKVFNDMKVRKSSTPEEVKKRKKA
P18760	44	EVKKRKKAVLFCLSEDKKNIILEEGKEILVGDV
P18760	92	PDKDCRYALYDATYETKESKKEDLVFIFWAPEN
P19536	106	CICEEDNCTVIWFWLHKGESQRCPNCGTHYKLV
P19536	120	LHKGESQRCPNCGTHYKLVPHQMAHXXXXXXXX
P19536	56	EEQATGLEREIMIAAQKGLDPYNMLPPKAASGT
P19536	73	GLDPYNMLPPKAASGTKEDPNLVPSISNKRIVG
P19536	85	ASGTKEDPNLVPSISNKRIVGCICEEDNCTVIW
P17665	25	FTTSVVRRSHYEEGPGKNLPFSVENKWRLLAMM
P14211	151	DICGPGTKKVHVIFNYKGKNVLINKDIRCKDDE
P14211	153	CGPGTKKVHVIFNYKGKNVLINKDIRCKDDEFT
P14211	206	QVESGSLEDDWDFLPPKKIKDPDAAKPEDWDER
P14211	209	SGSLEDDWDFLPPKKIKDPDAAKPEDWDERAKI
P14211	215	DWDFLPPKKIKDPDAAKPEDWDERAKIDDPTDS
P14211	360	NETWGVTKAAEKQMKDKQDEEQRLKEEEEDKKR
P14211	368	AAEKQMKDKQDEEQRLKEEEEDKKRKEEEEAED
P14211	48	AWTNRWVESKHKSDFGKFVLSSGKFYGDLEKDK
P14211	55	ESKHKSDFGKFVLSSGKFYGDLEKDKGLQTSQD
P14211	62	FGKFVLSSGKFYGDLEKDKGLQTSQDARFYALS
P14211	64	KFVLSSGKFYGDLEKDKGLQTSQDARFYALSAK
P14211	80	KGLQTSQDARFYALSAKFEPFSNKGQTLVVQFT
P26231	747	RGKGPLKNTSDVISAAKKIAEAGSRMDKLGRTI
P00015	73	GVIWSEETLMEYLENPKKYIPGTKMIFAGIKKK
P00015	87	NPKKYIPGTKMIFAGIKKKSEREDLIKYLKQAT
P26443	110	SEEQKRNRVRGILRIIKPCNHVLSLSFPIRRDD
P26443	147	VIEGYRAQHSQHRTPCKGGIRYSTDVSVDEVKA
P26443	162	CKGGIRYSTDVSVDEVKALASLMTYKCAVVDVP
P26443	183	LMTYKCAVVDVPFGGAKAGVKINPKNYTDNELE
P26443	187	KCAVVDVPFGGAKAGVKINPKNYTDNELEKITR
P26443	191	VDVPFGGAKAGVKINPKNYTDNELEKITRRFTM
P26443	200	AGVKINPKNYTDNELEKITRRFTMELAKKGFIG
P26443	211	DNELEKITRRFTMELAKKGFIGPGIDVPAPDMS
P26443	326	GNVGLHSMRYLHRFGAKCVGVGESDGSIWNPDG
P26443	346	VGESDGSIWNPDGIDPKELEDFKLQHGSILGFP
P26443	352	SIWNPDGIDPKELEDFKLQHGSILGFPKAKVYE
P26443	363	ELEDFKLQHGSILGFPKAKVYEGSILEADCDIL
P26443	365	EDFKLQHGSILGFPKAKVYEGSILEADCDILIP
P26443	390	ADCDILIPAASEKQLTKSNAPRVKAKIIAEGAN
P26443	415	KIIAEGANGPTTPEADKIFLERNIMVIPDLYLN
P26443	457	EWLKNLNHVSYGRLTFKYERDSNYHLLMSVQES
P26443	477	DSNYHLLMSVQESLERKFGKHGGTIPVVPTAEF
P26443	480	YHLLMSVQESLERKFGKHGGTIPVVPTAEFQDR
P26443	503	VVPTAEFQDRISGASEKDIVHSGLAYTMERSAR
P26443	527	AYTMERSARQIMRTAMKYNLGLDLRTAAYVNAI
P26443	545	NLGLDLRTAAYVNAIEKVFKVYNEAGVTFTXXX
P26443	548	LDLRTAAYVNAIEKVFKVYNEAGVTFTXXXXXX
P26443	68	HYSEAAADREDDPNFFKMVEGFFDRGASIVEDK
P26443	84	KMVEGFFDRGASIVEDKLVEDLKTRESEEQKRN
P26443	90	FDRGASIVEDKLVEDLKTRESEEQKRNRVRGIL
P21550	202	AEVYHHLKGVIKAKYGKDATNVGDEGGFAPNIL
P21550	28	LDSRGNPTVEVDLHTAKGRFRAAVPSGASTGIY
P21550	334	DDLTVTNPKRIAQAVEKKACNCLLLKVNQIGSV
P21550	335	DLTVTNPKRIAQAVEKKACNCLLLKVNQIGSVT
P21550	5	XXXXXXXXXXXXMAMQKIFAREILDSRGNPTVE
P21550	80	KAVEHINKTLGPALLEKKLSVVDQEKVDKFMIE
P08113	168	VGMTREELVKNLGTIAKSGTSEFLNKMTEAQED
P08113	348	DWELMNDIKPIWQRPSKEVEEDEYKAFYKSFSK
P08113	356	KPIWQRPSKEVEEDEYKAFYKSFSKESDDPMAY
P08113	360	QRPSKEVEEDEYKAFYKSFSKESDDPMAYIHFT
P08113	404	FVPTSAPRGLFDEYGSKKSDYIKLYVRRVFITD
P08113	473	LKVIRKKLVRKTLDMIKKIADEKYNDTFWKEFG
P08113	479	KLVRKTLDMIKKIADEKYNDTFWKEFGTNIKLG
P08113	486	DMIKKIADEKYNDTFWKEFGTNIKLGVIEDHSN
P08113	537	ITSLDQYVERMKEKQDKIYFMAGSSRKEAESSP
P08113	547	MKEKQDKIYFMAGSSRKEAESSPFVERLLKKGY
P08113	593	IQALPEFDGKRFQNVAKEGVKFDESEKTKESRE
P08113	597	PEFDGKRFQNVAKEGVKFDESEKTKESREATEK
P08113	623	SREATEKEFEPLLNWMKDKALKDKIEKAVVSQR
P08113	633	PLLNWMKDKALKDKIEKAVVSQRLTESPCALVA
P08113	682	AYQTGKDISTNYYASQKKTFEINPRHPLIRDML
P08113	702	EINPRHPLIRDMLRRIKEDEDDKTVMDLAVVLF
P08113	733	LFETATLRSGYLLPDTKAYGDRIERMLRLSLNI
P08113	95	QAEVNRMMKLIINSLYKNKEIFLRELISNASDA
P16858	105	GAEYVVESTGVFTTMEKAGAHLKGGAKRVIISA
P16858	137	APSADAPMFVMGVNHEKYDNSLKIVSNASCTTN
P16858	192	VHAITATQKTVDGPSGKLWRDGRGAAQNIIPAS
P16858	213	GRGAAQNIIPASTGAAKAVGKVIPELNGKLTGM
P16858	217	AQNIIPASTGAAKAVGKVIPELNGKLTGMAFRV
P16858	225	TGAAKAVGKVIPELNGKLTGMAFRVPTPNVSVV
P16858	252	PNVSVVDLTCRLEKPAKYDDIKKVVKQASEGPL
P16858	261	CRLEKPAKYDDIKKVVKQASEGPLKGILGYTED
P16858	3	XXXXXXXXXXXXXXMVKVGVNGFGRIGRLVTRA
P16858	332	YGYSNRVVDLMAYMASKEXXXXXXXXXXXXXXX
P16858	59	YMFQYDSTHGKFNGTVKAENGKLVINGKPITIF
P16858	70	FNGTVKAENGKLVINGKPITIFQERDPTNIKWG
P13707	106	VFVVPHQFIGKICDQLKGHLKANTIGISLIKGV
P13707	120	QLKGHLKANTIGISLIKGVDEGPNGLKLISEVI
P13707	272	CGVADLITTCYGGRNRKVAEAFARTGKSIEQLE
P13707	289	VAEAFARTGKSIEQLEKEMLNGQKLQGPQTARE
P10649	136	FEKQKPEFLKTIPEKMKLYSEFLGKRPWFAGDK
P10649	144	LKTIPEKMKLYSEFLGKRPWFAGDKVTYVDFLA
P10649	199	DFLARFEGLKKISAYMKSSRYIATPIFSKMAHW
P10649	31	HPIRMLLEYTDSSYDEKRYTMGDAPDFDRSQWL
P10649	50	TMGDAPDFDRSQWLNEKFKLGLDFPNLPYLIDG
P19157	103	AAQMDMVNDGVEDLRGKYVTLIYTNYENGKNDY
P19157	116	LRGKYVTLIYTNYENGKNDYVKALPGHLKPFET
P19157	121	VTLIYTNYENGKNDYVKALPGHLKPFETLLSQN
P19157	128	YENGKNDYVKALPGHLKPFETLLSQNQGGKAFI
P19157	191	PLLSAYVARLSARPKIKAFLSSPEHVNRPINGN
P19157	82	SNAILRHLGRSLGLYGKNQREAAQMDMVNDGVE
P10853	109	REIQTAVRLLLPGELAKHAVSEGTKAVTKYTSS
P10853	117	LLLPGELAKHAVSEGTKAVTKYTSSKXXXXXXX
P10853	121	GELAKHAVSEGTKAVTKYTSSKXXXXXXXXXXX
P10853	35	VTKAQKKDGKKRKRSRKESYSVYVYKVLKQVHP
P10853	44	KKRKRSRKESYSVYVYKVLKQVHPDTGISSKAM
P10853	47	KRSRKESYSVYVYKVLKQVHPDTGISSKAMGIM
P10853	6	XXXXXXXXXXXMPEPAKSAPAPKKGSKKAVTKA
P02088	18	VHLTDAEKAAVSCLWGKVNSDEVGGEALGRLLV
P02088	60	DSFGDLSSASAIMGNAKVKAHGKKVITAFNDGL
P10518	199	LKHGLGNRVSVMSYSAKFASCFYGPFRDAAQSS
P10518	252	RAVARDIQEGADMLMVKPGLPYLDMVREVKDKH
P22315	135	QERRIGGGSPIKMWTSKQGEGMVKLLDELSPAT
P22315	213	GSSLNAIYRYYNEVGQKPTMKWSTIDRWPTHPL
P22315	283	VNRGDPYPQEVGATVHKVMEKLGYPNPYRLVWQ
P22315	287	DPYPQEVGATVHKVMEKLGYPNPYRLVWQSKVG
P22315	412	LSLNCPLCVNPVCRKTKSFFTSQQLXXXXXXXX
P06151	118	EGESRLNLVQRNVNIFKFIIPNIVKYSPHCKLL
P06151	126	VQRNVNIFKFIIPNIVKYSPHCKLLIVSNPVDI
P06151	14	XXXMATLKDQLIVNLLKEEQAPQNKITVVGVGA
P06151	155	PVDILTYVAWKISGFPKNRVIGSGCNLDSARFR
P06151	224	GVSLKSLNPELGTDADKEQWKEVHKQVVDSAYE
P06151	228	KSLNPELGTDADKEQWKEVHKQVVDSAYEVIKL
P06151	232	PELGTDADKEQWKEVHKQVVDSAYEVIKLKGYT
P06151	243	WKEVHKQVVDSAYEVIKLKGYTSWAIGLSVADL
P06151	318	DVVKVTLTPEEEARLKKSADTLWGIQKELQFXX
P06151	59	DLADELALVDVMEDKLKGEMMDLQHGSLFLKTP
P06151	76	GEMMDLQHGSLFLKTPKIVSSKDYCVTANSKLV
P06151	81	LQHGSLFLKTPKIVSSKDYCVTANSKLVIITAG
P16045	108	FDQADLTIKLPDGHEFKFPNRLNMEAINYMAAD
P16045	13	XXXXMACGLVASNLNLKPGECLKVRGEVASDAK
P16045	19	CGLVASNLNLKPGECLKVRGEVASDAKSFVLNL
P16045	29	KPGECLKVRGEVASDAKSFVLNLGKDSNNLCLH
P11438	145	EIYTMDSTTDIKADINKAYRCVSDIRVYMKNVT
P20108	254	SPTIKPSPTASKEYFEKVHQXXXXXXXXXXXXX
P20108	84	QHAPYFKGTAVVNGEFKELSLDDFKGKYLVLFF
P20108	92	TAVVNGEFKELSLDDFKGKYLVLFFYPLDFTFV
P18155	286	AVIDVGINRVQDPVTAKPKLVGDVDFEGVKKKA
P04247	43	QEVLIGLFKTHPETLDKFDKFKNLKSEEDMKGS
P15532	100	VKTGRVMLGETNPADSKPGTIRGDFCIQVGRNI
P15532	12	XXXXXMANSERTFIAIKPDGVQRGLVGEIIKRF
P15532	124	FCIQVGRNIIHGSDSVKSAEKEISLWFQPEELV
P15532	26	AIKPDGVQRGLVGEIIKRFEQKGFRLVGLKFLQ
P09405	116	PAKVIPTPGKKGAAQAKALVPTPGKKGAATPAK
P09405	372	FESAEDLEKALELTGLKVFGNEIKLEKPKGRDS
P09405	431	FEDAMEIRLVSQDGKSKGIAYIEFKSEADAEKN
P09405	643	MEDGEIDGNKVTLDWAKPKGEGGFGGRGGGRGG
P09405	71	KATTTPAKKVVVSQTKKAAVPTPAKKAAVTPGK
P11725	144	ARVLSSMTDAVLARVYKQSDLDTLAKEASIPIV
P11725	221	MMSAAKFGMHLQAATPKGYEPDPNIVKLAEQYA
P11725	231	LQAATPKGYEPDPNIVKLAEQYAKENGTKLSMT
P11725	238	GYEPDPNIVKLAEQYAKENGTKLSMTNDPLEAA
P11725	243	PNIVKLAEQYAKENGTKLSMTNDPLEAARGGNV
P11725	274	NVLITDTWISMGQEDEKKKRLQAFQGYQVTMKT
P11725	289	EKKKRLQAFQGYQVTMKTAKVAASDWTFLHCLP
P11725	292	KRLQAFQGYQVTMKTAKVAASDWTFLHCLPRKP
P11725	307	AKVAASDWTFLHCLPRKPEEVDDEVFYSPRSLV
P11725	38	VRHFWCGKPVQSQVQLKGRDLLTLKNFTGEEIQ
P11725	70	QYMLWLSADLKFRIKQKGEYLPLLQGKSLGMIF
P11725	80	KFRIKQKGEYLPLLQGKSLGMIFEKRSTRTRLS
P11725	88	EYLPLLQGKSLGMIFEKRSTRTRLSTETGFALL
P11031	53	VKKQKPGETSRALASSKQSSSSRDDNMFQIGKM
P17918	248	DVPLVVEYKIADMGHLKYYLAPKIEDEEASXXX
P17918	80	RNLAMGVNLTSMSKILKCAGNEDIITLRAEDNA
P17932	50	NWRKPRGIDNRVRRRFKGQILMPNIGYRSNKKT
P12970	125	EKKQRLLARAEKKAAGKGDVPTKRPPVLRAGVN
P12970	150	PVLRAGVNTVTTLVENKKAQLVVIAHDVDPIEL
P12970	48	FEKRPKNFGIGQDIQPKRDLTRFVKWPRYIRLQ
P28078	6	XXXXXXXXXXXMEHEQKSGAVLLRLLRLLWLLP
P08228	10	XXXXXXXMAMKAVCVLKGDGPVQGTIHFEQKAS
P08228	123	LSGEHSIIGRTMVVHEKQDDLGKGGNEESTKTG
P08228	129	IIGRTMVVHEKQDDLGKGGNEESTKTGNAGSRL
P08228	137	HEKQDDLGKGGNEESTKTGNAGSRLACGVIGIA
P08228	4	XXXXXXXXXXXXXMAMKAVCVLKGDGPVQGTIH
P08228	92	ADEERHVGDLGNVTAGKDGVANVSIEDRVISLS
P26350	103	TGKRVAEDDEDDDVDTKKQKTEEDDXXXXXXXX
P26350	15	XXMSDAAVDTSSEITTKDLKEKKEVVEEAENGR
P07309	96	TDEKFVEGVYRVELDTKSYWKTLGISPFHEFAD
P19253	191	LRLRKQAEKNVEKKICKFTEVLKTNGLLVXXXX
P20065	32	IEKFDKSKLKKTETQEKNPLPSKETIEQEKQAG
P25688	10	XXXXXXXMAHYHDNYGKNDEVEFVRTGYGKDMV
P25688	118	FNHVTRAHVYVEEVPWKRFEKNGIKHVHAFIHT
P25688	122	TRAHVYVEEVPWKRFEKNGIKHVHAFIHTPTGT
P25688	126	VYVEEVPWKRFEKNGIKHVHAFIHTPTGTHFCE
P25688	158	EVEQMRNGPPVIHSGIKDLKVLKTTQSGFEGFL
P25688	161	QMRNGPPVIHSGIKDLKVLKTTQSGFEGFLKDQ
P25688	175	DLKVLKTTQSGFEGFLKDQFTTLPEVKDRCFAT
P25688	185	GFEGFLKDQFTTLPEVKDRCFATQVYCKWRYQR
P25688	220	VDFEAIWGAVRDIVLQKFAGPYDKGEYSPSVQK
P25688	227	GAVRDIVLQKFAGPYDKGEYSPSVQKTLYDIQV
P25688	23	NYGKNDEVEFVRTGYGKDMVKVLHIQRDGKYHS
P25688	27	NDEVEFVRTGYGKDMVKVLHIQRDGKYHSIKEV
P25688	277	NIHYFNIDMSKMGLINKEEVLLPLDNPYGKITG
P25688	290	LINKEEVLLPLDNPYGKITGTVKRKLPSRLXXX
P25688	296	VLLPLDNPYGKITGTVKRKLPSRLXXXXXXXXX
P25688	36	GYGKDMVKVLHIQRDGKYHSIKEVATSVQLTLR
P25688	54	HSIKEVATSVQLTLRSKKDYLHGDNSDIIPTDT
P25688	72	DYLHGDNSDIIPTDTIKNTVHVLAKLRGIRNIE
P25688	80	DIIPTDTIKNTVHVLAKLRGIRNIETFAMNICE
P20152	104	LADAINTEFKNTRTNEKVELQELNDRFANYIDK
P20152	120	KVELQELNDRFANYIDKVRFLEQQNKILLAELE
P20152	129	RFANYIDKVRFLEQQNKILLAELEQLKGQGKSR
P20152	139	FLEQQNKILLAELEQLKGQGKSRLGDLYEEEMR
P20152	168	EEMRELRRQVDQLTNDKARVEVERDNLAEDIMR
P20152	188	EVERDNLAEDIMRLREKLQEEMLQREEAESTLQ
P20152	223	RQDVDNASLARLDLERKVESLQEEIAFLKKLHD
P20152	235	DLERKVESLQEEIAFLKKLHDEEIQELQAQIQE
P20152	294	SVAAKNLQEAEEWYKSKFADLSEAANRNNDALR
P20152	373	NYQDTIGRLQDEIQNMKEEMARHLREYQDLLNV
P20152	439	LRETNLESLPLVDTHSKRTLLIKTVETRDGQVI
P20152	445	ESLPLVDTHSKRTLLIKTVETRDGQVINETSQH
P26516	45	VGNQKRVVGVLLGSWQKKVLDVSNSFAVPFDED
P29758	102	GAVSQGHCHPKIIDAMKSQVDKLTLTSRAFYNN
P29758	107	GHCHPKIIDAMKSQVDKLTLTSRAFYNNVLGEY
P29758	169	ARRWGYTVKGIQKYKAKIVFADGNFWGRTLSAI
P29758	362	AENADKMGAILRKELMKLPSDVVTSVRGKGLLN
P29758	374	KELMKLPSDVVTSVRGKGLLNAIVIRETKDCDA
P29758	386	SVRGKGLLNAIVIRETKDCDAWKVCLRLRDNGL
P29758	392	LLNAIVIRETKDCDAWKVCLRLRDNGLLAKPTH
P29758	405	DAWKVCLRLRDNGLLAKPTHGDIIRLAPPLVIK
Q02053	528	NLNRQFLFRPWDVTKLKSDTAAAAVRQMNPYIQ
P30933	113	GLKMRGSQAGGGMSSFKTRVKSRILKXXXXXXX
Q03265	123	LNLEPDNVGVVVFGNDKLIKEGDVVKRTGAIVD
Q03265	126	EPDNVGVVVFGNDKLIKEGDVVKRTGAIVDVPV
Q03265	132	VVVFGNDKLIKEGDVVKRTGAIVDVPVGEELLG
Q03265	161	ELLGRVVDALGNAIDGKGPIGSKTRRRVGLKAP
Q03265	167	VDALGNAIDGKGPIGSKTRRRVGLKAPGIIPRI
Q03265	175	DGKGPIGSKTRRRVGLKAPGIIPRISVREPMQT
Q03265	194	GIIPRISVREPMQTGIKAVDSLVPIGRGQRELI
Q03265	230	RQTGKTSIAIDTIINQKRFNDGTDEKKKLYCIY
Q03265	239	IDTIINQKRFNDGTDEKKKLYCIYVAIGQKRST
Q03265	240	DTIINQKRFNDGTDEKKKLYCIYVAIGQKRSTV
Q03265	261	IYVAIGQKRSTVAQLVKRLTDADAMKYTIVVSA
Q03265	305	APYSGCSMGEYFRDNGKHALIIYDDLSKQAVAY
Q03265	427	GLSVSRVGSAAQTRAMKQVAGTMKLELAQYREV
Q03265	45	SFVGARNLHASNTRLQKTGTAEMSSILEERILG
Q03265	498	EEQVAVIYAGVRGYLDKLEPSKITKFENAFLSH
Q03265	506	AGVRGYLDKLEPSKITKFENAFLSHVISQHQSL
Q03265	531	VISQHQSLLGNIRSDGKISEQSDAKLKEIVTNF
Q03265	539	LGNIRSDGKISEQSDAKLKEIVTNFLAGFEPXX
Q03265	541	NIRSDGKISEQSDAKLKEIVTNFLAGFEPXXXX
P19783	149	FDRDWVAMQTKRMLDMKANPIQGFSAKWDYDKN
P19783	159	KRMLDMKANPIQGFSAKWDYDKNEWKKXXXXXX
P19783	164	MKANPIQGFSAKWDYDKNEWKKXXXXXXXXXXX
P19783	29	RAISTSVCLRAHGSVVKSEDYAFPTYADRRDYP
P19783	60	YPLPDVAHVTMLSASQKALKEKEKADWSSLSRD
P19783	65	VAHVTMLSASQKALKEKEKADWSSLSRDEKVQL
P19783	67	HVTMLSASQKALKEKEKADWSSLSRDEKVQLYR
P23506	124	GIDHIKELVDDSITNVKKDDPMLLSSGRVRLVV
Q06185	28	KFGRYSALIIGMAYGAKRYSYLKPRAEEERRIA
Q05816	5	XXXXXXXXXXXXMASLKDLEGKWRLMESHGFEE
Q05816	82	SCNLGEKFDETTADGRKTETVCTFQDGALVQHQ
P34884	78	LHSIGKIGGAQNRNYSKLLCGLLSDRLHISPDR
Q05920	104	RGLAPVQAYLHIPDIIKVAKENGVDAVHPGYGF
Q05920	1061	AEEFEVELERGKTLHIKALAVSDLNRAGQRQVF
Q05920	107	APVQAYLHIPDIIKVAKENGVDAVHPGYGFLSE
Q05920	1090	RQVFFELNGQLRSILVKDTQAMKEMHFHPKALK
Q05920	1096	LNGQLRSILVKDTQAMKEMHFHPKALKDVKGQI
Q05920	1109	QAMKEMHFHPKALKDVKGQIGAPMPGKVIDIKV
Q05920	1124	VKGQIGAPMPGKVIDIKVAAGDKVAKGQPLCVL
Q05920	297	THLDPQLRSRLTSDSVKLAKQVGYENAGTVEFL
Q05920	300	DPQLRSRLTSDSVKLAKQVGYENAGTVEFLVDK
Q05920	316	KQVGYENAGTVEFLVDKHGKHYFIEVNSRLQVE
Q05920	319	GYENAGTVEFLVDKHGKHYFIEVNSRLQVEHTV
Q05920	434	ISPHYDSLLVKVIAHGKDHPTAATKMSRALAEF
Q05920	442	LVKVIAHGKDHPTAATKMSRALAEFRVRGVKTN
Q05920	79	TVAVYSEQDTGQMHRQKADEAYLIGRGLAPVQA
Q05920	912	EANQMLGDLIKVTPSSKIVGDLAQFMVQNGLSR
Q05920	988	PRIEGRPGASLPPLNLKELEKDLIDRHGEEVTP
Q05920	992	GRPGASLPPLNLKELEKDLIDRHGEEVTPEDVL
P35585	12	XXXXXMSASAVYVLDLKGKVLICRNYRGDVDMS
Q04857	120	RMPSGRDELKASVDAVKYFGKGTYTDCAIKKGL
P35564	104	KAKKDDTDDEIAKYDGKWEVDEMKETKLPGDKG
P35564	138	VLMSRAKHHAISAKLNKPFLFDTKPLIVQYEVN
P35564	171	FQNGIECGGAYVKLLSKTAELSLDQFHDKTPYT
P35564	228	TGVYEEKHAKRPDADLKTYFTDKKTHLYTLILN
P35564	459	GDRRVVDDWANDGWGLKKAADGAAEPGVVLQML
P35564	48	EDDLDDVIEEVEDSKSKSDASTPPSPKVTYKAP
P33609	974	NSMYGCLGFSYSRFYAKPLAALVTYKGREILMH
P35492	131	ALDGDSLSTEDLVNLGKGRYKIKLTSIAEKKVQ
P35492	144	NLGKGRYKIKLTSIAEKKVQQSREVIDSIIKER
P35492	277	SHLALGLIGEGKMWSPKSGWADAKYVLEAHGLK
P35486	244	GMGTSVERAAASTDYYKRGDFIPGLRVDGMDIL
P35486	277	CVREATKFAAAYCRSGKGPILMELQTYRYHGHS
P35486	313	PGVSYRTREEIQEVRSKSDPIMLLKDRMVNSNL
P35486	321	EEIQEVRSKSDPIMLLKDRMVNSNLASVEELKE
P35486	336	LKDRMVNSNLASVEELKEIDVEVRKEIEDAAQF
P35486	344	NLASVEELKEIDVEVRKEIEDAAQFATADPEPP
P35486	385	YSSDPPFEVRGANQWIKFKSVSXXXXXXXXXXX
P35486	63	EEGPPVTTVLTREDGLKYYRMMQTVRRMELKAD
P35486	77	GLKYYRMMQTVRRMELKADQLYKQKIIRGFCHL
P35486	83	MMQTVRRMELKADQLYKQKIIRGFCHLCDGQEA
P80315	55	SAAKAVADAIRTSLGPKGMDKMIQDGKGDVTIT
P80316	170	KVLVDINNPEPLIQTAKTTLGSKVINSCHRQMA
P80316	399	VTIFIRGGNKMIIEEAKRSLHDALCVIRNLIRD
P80318	138	VISAYRMALDDMISTLKKISTPVDVNNREMMLS
P80318	381	DCKDPKACTILLRGASKEILSEVERNLQDAMQV
P80313	172	EKCAMTALSSKLISQQKVFFAKMVVDAVMMLDE
P80313	366	ETQIGGERYNFFTGCPKAKTCTIILRGGAEQFM
P80313	55	TLGPRGMDKLIVDGRGKATISNDGATILKLLDV
P80317	129	GLHPRIITEGFEAAKEKALQFLEQVKVSKEMDR
P80317	295	KKVCGDSDKGFVVINQKGIDPFSLDALAKEGIV
P80317	388	VTLLVKGPNKHTLTQIKDAIRDGLRAVKNAIDD
P10639	39	VVVDFSATWCGPCKMIKPFFHSLCDKYSNVVFL
P10639	8	XXXXXXXXXMVKLIESKEAFQEALAAAGDKLVV
P10639	85	CEVKCMPTFQFYKKGQKVGEFSGANKEKLEASI
P10639	94	QFYKKGQKVGEFSGANKEKLEASITEYAXXXXX
P40240	124	GYTHKDEVIKELQEFYKDTYQKLRSKDEPQRET
P41105	22	QWMVVRNCSSFLIKRNKQTYSTEPNNLKARNSF
P41105	33	LIKRNKQTYSTEPNNLKARNSFRYNGLIHRKTV
P40142	144	GLGAACGMAYTGKYFDKASYRVYCMLGDGEVSE
P40142	16	XMEGYHKPDQQKLQALKDTANRLRISSIQATTA
P40142	241	CKAFGQAKHQPTAIIAKTFKGRGITGIEDKEAW
P40142	260	KGRGITGIEDKEAWHGKPLPKNMAEQIIQEIYS
P40142	314	IANIRMPTPPSYKVGDKIATRKAYGLALAKLGH
P40142	352	IALDGDTKNSTFSELFKKEHPDRFIECYIAEQN
P40936	128	VQHACELEGDRSRWQEKEAKLRRTVTRVLRCDV
P40936	14	XXXMEGKVYIGGEDYEKEFTPKDYLTTYYSFHS
P40936	211	VTLVTLRFQHYMVGPKKFSGVYLEKEVVEKAIQ
P40936	219	QHYMVGPKKFSGVYLEKEVVEKAIQDAGCQVLK
P40936	4	XXXXXXXXXXXXXMEGKVYIGGEDYEKEFTPKD
P40936	97	EIIVTDYTPQNLQELQKWLKKEPGAYDWSSIVQ
P45952	173	AYCVTEPSAGSDVAAIKTKAEKKGDEYVINGQK
P45952	179	PSAGSDVAAIKTKAEKKGDEYVINGQKMWITNG
P45952	212	GKANWYFLLARSNPDPKVPASKAFTGFIVEADT
P45952	217	YFLLARSNPDPKVPASKAFTGFIVEADTPGIHI
P45952	235	FTGFIVEADTPGIHIGKKELNMGQRCSDTRGIA
P45952	259	RCSDTRGIAFEDVRVPKENVLIGEGAGFKIAMG
P45952	271	VRVPKENVLIGEGAGFKIAMGAFDRTRPTVAAG
P45952	30	SVSHFECRTQHSKAAHKQEPGLGFSFELTEQQK
P45952	311	ALDEATKYALDRKTFGKLLVEHQGVSFLLAEMA
P45952	69	RKFAREEIIPVAPEYDKSGEYPFPLIKRAWELG
P45952	79	VAPEYDKSGEYPFPLIKRAWELGLINAHIPESC
P46656	162	FGLTDRSRLGCQVCLTKAMDNMTVRVPEAVADV
P46656	70	GRPLSVSARARSSSEDKITVHFKNRDGETLTTK
P46656	86	KITVHFKNRDGETLTTKGKIGDSLLDVVIENNL
P41731	138	QMQNYLKDNKTATILDKLQKENNCCGASNYTDW
P45878	101	KGWDQGLLGMCEGEKRKLVIPSELGYGERGAPP
P43276	17	MSETAPAETAAPAPVEKSPAKKKTTKKAGAAKR
P43276	34	SPAKKKTTKKAGAAKRKATGPPVSELITKAVSA
P43276	63	AVSASKERGGVSLPALKKALAAGGYDVEKNNSR
P43276	64	VSASKERGGVSLPALKKALAAGGYDVEKNNSRI
P47199	186	RAHGLKVLGTAGSEEGKKLVLQNGAHEVFNHKE
P47199	208	NGAHEVFNHKEANYIDKIKMSVGDKDKGVDVII
P47199	298	QQFAGLLQAGIEKGWVKPVIGSEYPLEKAAQAH
P47199	83	YTPGSDVAGIIESVGDKVSAFKKGDRVFCYSTV
P46638	24	YDYLFKVVLIGDSGVGKSNLLSRFTRNEFNLES
P46978	613	LWMVRIGGSTETGRHIKENDYYTPTGEFRVDRE
P42932	235	HGMVFKKETEGDVTSVKDAKIAVYSCPFDGMIT
P42932	326	IMLVRLNSKWDLRRLCKTVGATALPKLTPPVQE
P42932	400	LMDDIERAVDDGVNTFKVLTRDKRLVPGGGATE
P42932	459	EAFEAIPRALAENSGVKANEVISKLYSVHQEGN
P47757	235	DMENKIRSTLNEIYFGKTKDIVNGLRSLDAIPD
P47754	226	KDIQDSLTVSNEVQTAKEFIKIVEAAENEYQTA
P47915	112	FIAHPKLGKRIRSYMAKGQRLCQPKPKVQTKAG
P47915	134	QPKPKVQTKAGAKAPAKAQASAPAQAPKGAQAP
P14148	129	FVIRIRGINGVSPKVRKVLQLLRLRQIFNGTFV
P14148	149	LLRLRQIFNGTFVKLNKASINMLRIVEPYIAWG
P14148	183	PNLKSVNELIYKRGYGKINKKRIALTDNSLIAR
P48428	51	EKIEKMKAEDGENYAIKKQAEILQESRMMIPDC
P28843	163	QWITWSPEGHKLAYVWKNDIYVKVEPHLPSHRI
P28843	372	PHFTSDGSSFYKIISDKDGYKHICHFPKDKKDC
P28843	427	YISNQYKEMPGGRNLYKIQLTDHTNVKCLSCDL
P07758	181	FAESEEAKKVINDFVEKGTQGKIAEAVKKLDQD
P51881	10	XXXXXXXMTDAAVSFAKDFLAGGVAAAISKTAV
P51881	105	FAFKDKYKQIFLGGVDKRTQFWRYFAGNLASGG
P51881	147	VYPLDFARTRLAADVGKAGAEREFKGLGDCLVK
P51881	155	TRLAADVGKAGAEREFKGLGDCLVKIYKSDGIK
P51881	163	KAGAEREFKGLGDCLVKIYKSDGIKGLYQGFNV
P51881	166	AEREFKGLGDCLVKIYKSDGIKGLYQGFNVSVQ
P51881	23	SFAKDFLAGGVAAAISKTAVAPIERVKLLLQVQ
P51881	245	YPFDTVRRRMMMQSGRKGTDIMYTGTLDCWRKI
P51881	268	TGTLDCWRKIARDEGSKAFFKGAWSNVLRGMGG
P51881	272	DCWRKIARDEGSKAFFKGAWSNVLRGMGGAFVL
P51881	43	APIERVKLLLQVQHASKQITADKQYKGIIDCVV
P51881	49	KLLLQVQHASKQITADKQYKGIIDCVVRIPKEQ
P51881	63	ADKQYKGIIDCVVRIPKEQGVLSFWRGNLANVI
P50295	247	VHCLVGSTLTYRRFSYKDNVDLVEFKSLTEEEI
P49817	39	NIYKPNNKAMADEVTEKQVYDAHTKEIDLVNRD
P50172	286	NPGRKIMEFFSLRYYNKDMFVSNXXXXXXXXXX
P00375	33	IGKNGDLPWPPLRNEFKYFQRMTTTSSVEGKQN
P55050	101	IEGNKLIGKFTRVDNGKELIAVREVSGNELIQT
P55050	47	LGAHDNLKLTITQDGNKFTVKESSNFRNIDVVF
P55050	51	DNLKLTITQDGNKFTVKESSNFRNIDVVFELGV
P51855	108	STIKKDDYTARLFDIYKQVLKEGIAQTVFLGLN
P34914	176	KPEPQIYNFLLDTLKAKPNEVVFLDDFGSNLKP
P34914	191	AKPNEVVFLDDFGSNLKPARDMGMVTILVHNTA
P34914	215	VTILVHNTASALRELEKVTGTQFPEAPLPVPCN
P34914	371	SLNTPFMPPDPDVSPMKVIRSIPVFNYQLYFQE
P34914	404	PGVAEAELEKNMSRTFKSFFRASDETGFIAVHK
P34914	420	KSFFRASDETGFIAVHKATEIGGILVNTPEDPN
P34914	454	SKITTEEEIEFYIQQFKKTGFRGPLNWYRNTER
P34914	473	GFRGPLNWYRNTERNWKWSCKGLGRKILVPALM
P34914	504	LMVTAEKDIVLRPEMSKNMEKWIPFLKRGHIED
P34914	508	AEKDIVLRPEMSKNMEKWIPFLKRGHIEDCGHW
P34914	55	GAYQTEFPEGPTEQLMKGKITFSQWVPLMDESY
P34914	553	LIKWLQTEVQNPSVTSKIXXXXXXXXXXXXXXX
P34914	57	YQTEFPEGPTEQLMKGKITFSQWVPLMDESYRK
P34914	76	FSQWVPLMDESYRKSSKACGANLPENFSISQIF
P50136	308	SIRVDGNDVFAVYNATKEARRRAVAENQPFLIE
P50136	353	DDSSAYRSVDEVNYWDKQDHPISRLRQYLLNQG
P50136	377	LRQYLLNQGWWDEEQEKAWRKQSRKKVMEAFEQ
P50136	386	WWDEEQEKAWRKQSRKKVMEAFEQAERKLKPNP
P50580	101	CVCHFSPLKSDQDYILKEGDLVKIDLGVHVDGF
P53810	202	KDCPYMCAYKLVTVKFKWWGLQNKVENFIHKQE
P53810	216	KFKWWGLQNKVENFIHKQEKRLFTNFHRQLFCW
P51175	37	LIRGPSPPKVILVEGSKRLGGWIRSIRGSDGAI
P53026	106	LKKLNKNKKLVKKLAKKYDAFLASESLIKQIPR
P53026	130	ESLIKQIPRILGPGLNKAGKFPSLLTHNENMVA
P53026	91	DERKAVDIPHMDIEALKKLNKNKKLVKKLAKKY
P50543	22	ERCIESLIAVFQKYSGKDGNNTQLSKTEFLSFM
P11983	400	MCDEMERSLHDALCVVKRVLELKSVVPGGGAVE
P52196	136	GHRTVSVLNGGFRNWLKEGHPVTSEPSRPEPAV
P52196	14	XXXMVHQVLYRALVSTKWLAESIRSGRLGPSLR
P52196	154	GHPVTSEPSRPEPAVFKATLNLSLLKTYEQVLE
P52196	175	LSLLKTYEQVLENLQSKRFQLVDSRAQGRYLGT
P52196	219	GHIRGSVNMPFMDFLTKDGFEKSPEELRAIFQD
P52196	224	SVNMPFMDFLTKDGFEKSPEELRAIFQDKKVDL
P52196	237	GFEKSPEELRAIFQDKKVDLSQPLIATCRKGVT
P52196	293	SEWFRRAPPETRVSQGKSGKAXXXXXXXXXXXX
P53657	190	EVEIVKGSQVLVTVDPKFRTRGDAKTVWVDYHN
P53657	321	GRGIKIISKIENHEGVKKFDEILEVSDGIMMAR
P50637	39	AYFVRGEGLRWYASLQKPSWHPPRWTLAPIWGT
Q61176	17	MSSKPKSLEIIGAPFSKGQPRGGVEKGPAALRK
Q61176	191	VYIGLRDVDPGEHYIIKTLGIKYFSMTEVDKLG
Q61176	39	GVEKGPAALRKAGLLEKLKETEYDVRDHGDLAF
Q61176	41	EKGPAALRKAGLLEKLKETEYDVRDHGDLAFVD
Q61176	75	PNDSSFQIVKNPRSVGKANEELAGVVAEVQKNG
Q64433	28	LFDRVLVERSAAETVTKGGIMLPEKSQGKVLQA
Q64433	36	RSAAETVTKGGIMLPEKSQGKVLQATVVAVGSG
Q64433	40	ETVTKGGIMLPEKSQGKVLQATVVAVGSGGKGK
Q64433	54	QGKVLQATVVAVGSGGKGKSGEIEPVSVKVGDK
Q64433	56	KVLQATVVAVGSGGKGKSGEIEPVSVKVGDKVL
Q64433	66	GSGGKGKSGEIEPVSVKVGDKVLLPEYGGTKVV
Q64433	70	KGKSGEIEPVSVKVGDKVLLPEYGGTKVVLDDK
Q64433	8	XXXXXXXXXMAGQAFRKFLPLFDRVLVERSAAE
Q64433	80	SVKVGDKVLLPEYGGTKVVLDDKDYFLFRDSDI
Q64433	86	KVLLPEYGGTKVVLDDKDYFLFRDSDILGKYVD
Q64433	99	LDDKDYFLFRDSDILGKYVDXXXXXXXXXXXXX
Q62426	34	EVADQVKSQLESKENQKFDVFKAISFKRQIVAG
P70378	199	KGNRVKKTKAAAHFVPKLLEVAMYREPSLHSVP
Q64374	106	LAMVDEDKKNNRFNDGKVDPAGRYFAGTMAEET
Q64374	144	ERHQGSLYSLFPDHSVKKYFDQVDISNGLDWSL
Q64374	195	DYDLQTGQISNRRIVYKMEKDEQIPDGMCIDAE
Q64374	233	ACYNGGRVIRLDPETGKRLQTVKLPVDKTTSCC
Q64374	239	RVIRLDPETGKRLQTVKLPVDKTTSCCFGGKDY
Q64374	244	DPETGKRLQTVKLPVDKTTSCCFGGKDYSEMYV
Q64374	253	TVKLPVDKTTSCCFGGKDYSEMYVTCARDGLNA
Q64374	283	LNAEGLLRQPDAGNIFKITGLGVKGIAPYSYAG
Q64374	290	RQPDAGNIFKITGLGVKGIAPYSYAGXXXXXXX
Q64105	52	SVMLVSARSESMLRQLKEELGAQQPDLKVVLAA
Q64105	63	MLRQLKEELGAQQPDLKVVLAAADLGTEAGVQR
P10630	55	NLKESLLRGIYAYGFEKPSAIQQRAIIPCIKGY
O08573	110	KGMPFELCFLVQRSEFKVMVNKKFFVQYQHRVP
P70404	206	KIITKAKSLRIAEYAFKLAQESGRKKVTAVHKA
P70404	226	ESGRKKVTAVHKANIMKLGDGLFLQCCREVAAH
P97450	105	TFPTFKFDDPKFEVIDKPQSXXXXXXXXXXXXX
P97450	34	SVHLKRNIGVTAVAFNKELDPVQKLFVDKIREY
P97450	41	IGVTAVAFNKELDPVQKLFVDKIREYKSKRQAS
P97450	46	VAFNKELDPVQKLFVDKIREYKSKRQASGGPVD
P97450	79	IGPEYQQDLDRELYKLKQMYGKGEMDTFPTFKF
P97450	84	QQDLDRELYKLKQMYGKGEMDTFPTFKFDDPKF
P97450	94	LKQMYGKGEMDTFPTFKFDDPKFEVIDKPQSXX
P97450	99	GKGEMDTFPTFKFDDPKFEVIDKPQSXXXXXXX
Q93092	130	DKDAMVARARRLIELYKEAGVGKDRILIKLSST
Q93092	225	QEDPGVKSVTKIYNYYKKFGYKTIVMGASFRNT
Q61578	379	VGYKSRPIDPSVPFDPKLGVIPNTEGRVVNVPG
P56382	21	WRQAGLSYIRFSQICAKAVRDALKTEFKANAEK
P56382	28	YIRFSQICAKAVRDALKTEFKANAEKTSGSSIK
P56382	32	SQICAKAVRDALKTEFKANAEKTSGSSIKIVKV
P56382	37	KAVRDALKTEFKANAEKTSGSSIKIVKVSKKEX
P56382	44	KTEFKANAEKTSGSSIKIVKVSKKEXXXXXXXX
P56391	13	XXXXMAEDIKTKIKNYKTAPFDSRFPNQNQTKN
P56391	47	WQNYLDFHRCEKAMTAKGGDVSVCEWYRRVYKS
P56391	85	WVSAWDDRIAEGTFPGKIXXXXXXXXXXXXXXX
P56393	75	QIGIEWNMSPVGRVTPKEWRDQXXXXXXXXXXX
Q61792	112	KGFSVVADTPELQRIKKTQDQISNIKYHEEFEK
O35683	64	MERDRRISGVNRYYVSKGLENIDXXXXXXXXXX
P09671	114	HTIFWTNLSPKGGGEPKGELLEAIKRDFGSFEK
P09671	122	SPKGGGEPKGELLEAIKRDFGSFEKFKEKLTAV
P09671	130	KGELLEAIKRDFGSFEKFKEKLTAVSVGVQGSG
P09671	132	ELLEAIKRDFGSFEKFKEKLTAVSVGVQGSGWG
P09671	154	VSVGVQGSGWGWLGFNKEQGRLQIAACSNQDPL
P09671	221	WNVINWENVTERYTACKKXXXXXXXXXXXXXXX
P09671	68	SKHHAAYVNNLNATEEKYHEALAKGDVTTQVAL
P09671	75	VNNLNATEEKYHEALAKGDVTTQVALQPALKFN
O35215	110	DRIVIRFFPLEAWQIGKKGTVMTFLXXXXXXXX
O35459	111	ISKDSDCRAVVVSGAGKMFTSGIDLMDMASELM
O35459	150	AARIAWYLRDLISKYQKTFTVIEKCPKPVIAAI
O35459	195	SACDIRYCTQDAFFQIKEVDMGLAADVGTLQRL
O35459	230	VIGNQSLVNELTFSARKMMADEALDSGLVSRVF
O35459	316	MLQTQDIIKSVQAAMEKRDTKSITFSKLXXXXX
O35459	97	NRAFWRELVECFQKISKDSDCRAVVVSGAGKMF
P97461	191	DELINAAKGSSNSYAIKKKDELERVAKSNRXXX
P97461	47	NDISLQDYIAVKEKYAKYLPHSAGRYAAKRFRK
P97351	167	RKTSYAQHQQVRQIRKKMMEIMTREVQTNDLKE
P97351	182	KKMMEIMTREVQTNDLKEVVNKLIPDSIGKDIE
P97351	187	IMTREVQTNDLKEVVNKLIPDSIGKDIEKACQS
P97351	27	KGGKKGAKKKVVDPFSKKDWYDVKAPAMFNIRN
P97351	34	KKKVVDPFSKKDWYDVKAPAMFNIRNIGKTLVT
P97351	46	WYDVKAPAMFNIRNIGKTLVTRTQGTKIASDGL
P97351	56	NIRNIGKTLVTRTQGTKIASDGLKGRVFEVSLA
P97351	63	TLVTRTQGTKIASDGLKGRVFEVSLADLQNDEV
O08756	107	CAGIAVAIKTYHQKKNKIHTLEDFQRVINVNLI
O08756	212	IAPGLFATPLLTTLPEKVRNFLASQVPFPSRLG
O08756	53	AVLLDVPDSEGESQAKKLGESCIFAPANVTSEK
O08756	69	KLGESCIFAPANVTSEKEIQAALTLAKEKFGRI
O08756	79	ANVTSEKEIQAALTLAKEKFGRIDVAVNCAGIA
O08756	99	GRIDVAVNCAGIAVAIKTYHQKKNKIHTLEDFQ
O08709	141	NNMPVTARVVFIFGPDKKLKLSILYPATTGRNF
O08709	182	SLQLTGTKPVATPVDWKKGESVMVVPTLSEEEA
O08709	209	LSEEEAKQCFPKGVFTKELPSGKKYLRYTPQPX
O08709	63	CTTELGRAAKLAPEFAKRNVKLIALSIDSVEDH
O35658	88	HTEGDKAFVEFLTDEIKEEKKIQKHKSLPKMSG
O35658	91	GDKAFVEFLTDEIKEEKKIQKHKSLPKMSGDWE
O70503	95	LISRSQDKLNQVSNNIKEKFNVETRTIAVDFSL
O70435	57	RCKDGVVFGVEKLVLSKLYEEGSNKRLFNVDRH
O70435	65	GVEKLVLSKLYEEGSNKRLFNVDRHVGMAVAGL
P97493	152	VLAIKNGDVVDKFVGIKDEDQLEAFLKKLIGXX
P24456	158	LRNFGLGKKSLEDWVTKEARHLCDAFTAQAGQP
P07724	210	AEADKESCLTPKLDGVKEKALVSSVRQRMKCSS
P07724	212	ADKESCLTPKLDGVKEKALVSSVRQRMKCSSMQ
P07724	223	DGVKEKALVSSVRQRMKCSSMQKFGERAFKAWA
P07724	229	ALVSSVRQRMKCSSMQKFGERAFKAWAVARLSQ
P07724	236	QRMKCSSMQKFGERAFKAWAVARLSQTFPNADF
P07724	264	PNADFAEITKLATDLTKVNKECCHGDLLECADD
P07724	438	LGEYGFQNAILVRYTQKAPQVSTPTLVEAARNL
P07724	460	TPTLVEAARNLGRVGTKCCTLPEDQRLPCVEDY
P07724	543	KAETFTFHSDICTLPEKEKQIKKQTALAELVKH
P07724	588	MDDFAQFLDTCCKAADKDTCFSTEGPNLVTRCK
O35490	150	EVEVKKIFRQQLEVFMKKNVDFLIAEYFEHVEE
O35490	207	GDLHGVPPGECAVRLVKAGASIVGVNCHFDPSV
O35490	232	NCHFDPSVSLQTVKLMKEGLEAARLKAYLMSQP
O35490	241	LQTVKLMKEGLEAARLKAYLMSQPLAYHTPDCG
O35490	283	FPFGLEPRVATRWDIQKYAREAYNLGVRYIGGC
O35490	340	ASEKHGSWGSGLDMHTKPWIRARARKEYWQNLR
O35490	349	SGLDMHTKPWIRARARKEYWQNLRIASGRPYNP
O35490	377	RPYNPSMSRPDAWGVTKGAAELMQQKEATTEQQ
O35490	386	PDAWGVTKGAAELMQQKEATTEQQLRELFEKQK
O35490	40	IGDGGFVFALEKRGYVKAGPWTPEAAVEHPEAV
O35490	93	YASEDKLENRGNYVAEKISGQKVNEAACDIARQ
O35490	98	KLENRGNYVAEKISGQKVNEAACDIARQVADEG
O88696	196	ARGQATDIAIQAEEIMKLKKQLYNIYAKHTKQS
O88696	199	QATDIAIQAEEIMKLKKQLYNIYAKHTKQSLQV
O88696	239	DRYMSPMEAQEFGILDKVLVHPPQDGEDEPELV
Q64459	122	RDFGPVGIMSKAISISKDDEWKRYRALLSPTFT
P12710	121	NGDTITNTMTLGDIVYKRVSKRIXXXXXXXXXX
P12710	20	SGKYQLQSQENFEPFMKAIGLPEDLIQKGKDIK
P12710	31	FEPFMKAIGLPEDLIQKGKDIKGVSEIVHEGKK
P12710	36	KAIGLPEDLIQKGKDIKGVSEIVHEGKKIKLTI
P12710	46	QKGKDIKGVSEIVHEGKKIKLTITYGPKVVRNE
P12710	49	KDIKGVSEIVHEGKKIKLTITYGPKVVRNEFTL
P12710	57	IVHEGKKIKLTITYGPKVVRNEFTLGEECELET
P12710	6	XXXXXXXXXXXMNFSGKYQLQSQENFEPFMKAI
P12710	78	EFTLGEECELETMTGEKVKAVVKLEGDNKMVTT
P12710	84	ECELETMTGEKVKAVVKLEGDNKMVTTFKGIKS
P12710	90	MTGEKVKAVVKLEGDNKMVTTFKGIKSVTELNG
P12710	96	KAVVKLEGDNKMVTTFKGIKSVTELNGDTITNT
O35943	194	SLHELLARELTKALNTKLDLSSLAYSGKGTXXX
O09131	109	LDEAYPEKKLFPDDPYKKARQKMTLESFSKVPP
O09131	151	RKEDSPNLREALENEFKKLEEGMDNYKSFLGGD
P97328	123	SRTIILYDTNLPDVSAKDFEKVDLTRFKWIHIE
Q62241	35	SVRKTHCSGRKHKENVKDYYQKWMEEQAQSLID
Q64356	57	EANSPKSIVHEEVYEEKKFKRNMVNGEDGEDSK
O70475	149	PVRAAESIRRIFDANTKPNLNLQVLSNPEFLAE
O35386	108	EVKPPGIVIMRDVALAKQDYMPSDRMVSKIQDF
O35386	120	VALAKQDYMPSDRMVSKIQDFQEDEELFRYCLL
O35386	231	GTLKPHDYPKWEGGVNKMYHGIQDYDPNSPRVH
O35386	252	IQDYDPNSPRVHLVMEKGDTVFFHPLLIHGSGR
O35386	311	TSQENIAREVVEMAEKKYGFQGVMDFKDTWIFR
O35386	59	QFQYTLDNNVLTLEQRKFYEENGFLVIKNLVSD
P50544	122	LVGPVARFFEEVNDPAKNDALEKVEDDTLQGLK
P50544	128	RFFEEVNDPAKNDALEKVEDDTLQGLKELGAFG
P50544	196	GAHQSIGFKGILLYGTKAQREKYLPRVASGQAL
P50544	240	SDVASIRSSAIPSPCGKYYTLNGSKIWISNGGL
P50544	269	NGGLADIFTVFAKTPIKDAATGAVKEKITAFVV
P50544	277	TVFAKTPIKDAATGAVKEKITAFVVERSFGGVT
P50544	279	FAKTPIKDAATGAVKEKITAFVVERSFGGVTHG
P50544	300	VVERSFGGVTHGLPEKKMGIKASNTSEVYFDGV
P50544	332	VKVPSENVLGEVGDGFKVAVNILNNGRFGMAAT
P50544	373	IAKAVDHATNRTQFGDKIHNFGVIQEKLARMAI
P50544	483	DILRLFVALQGCMDKGKELTGLGNALKNPFGNV
P50544	551	ELAVQALDQFATVVEAKLVKHKKGIVNEQFLLQ
P50544	557	LDQFATVVEAKLVKHKKGIVNEQFLLQRLADGA
P50544	640	SSPQHQELFRNFRSISKAMVENGGLVTGNPLGI
P50544	72	LSSDASTREKPARAESKSFAVGMFKGQLTIDQV
O55028	184	LLAEGLRESRKHIQDEKLVRYFLDKTLTSRLGI
O55028	192	SRKHIQDEKLVRYFLDKTLTSRLGIRMLATHHL
O88986	184	AHKYRYRHLDMADLEAKLKEAQKHRLRLVATDG
O88986	323	LDLLMESNAIIQSMAAKTRRFRSKMEAAGFTVS
O88986	380	LKKGIFVIGFSYPVVPKGKARIRVQISAVHSEE
O88986	42	CILDSELEGIRGAGTWKSERVITSRQGPSIRVD
O08997	60	SEHSSDTLLATLNKTGKAVSYLGPKXXXXXXXX
Q9Z0N1	312	VRPGIVSKDSEGKLMCKPIFSKIVSLFAEHNDL
P98200	1076	LLEEVQELETKSRVMGKAMLRDSNGKRMNERDR
Q9R1J0	179	ETKILQERAVLDANDPKKNFLTAAIRPHGIFGP
Q61387	64	VTAYDYSGKNKVPELQKFFQKADGFHLKRGLPD
Q9QXB9	174	LLEKELESVGIRLNKHKPNIYFKPKKGGGISFN
Q9R0Q7	7	XXXXXXXXXXMQPASAKWYDRRDYVFIEFCVED
Q9QUM9	181	ATAAGVKQTESTSFLEKKVKKKFDWTFEQTVET
Q9R1P0	180	IGNNSAAAVSMLKQDYKEGEMTLKSALALAVKV
Q9R1P0	238	KTVIRVLKQKEVEQLIKKHEEEEAKAEREKKEK
Q9R1P3	29	VLVASDRVAASNIVQMKDDHDKMFKMSEKILLL
Q60932	122	RGLKLTFDSSFSPNTGKKNAKIKTGYKREHINL
Q60932	123	GLKLTFDSSFSPNTGKKNAKIKTGYKREHINLG
Q60932	187	ETSKSRVTQSNFAVGYKTDEFQLHTNVNDGTEF
Q60932	249	GIAAKYQVDPDACFSAKVNNSSLIGLGYTQTLK
Q60932	265	KVNNSSLIGLGYTQTLKPGIKLTLSALLDGKNV
Q60932	33	PPTYADLGKSARDVFTKGYGFGLIKLDLKTKSE
Q60932	41	KSARDVFTKGYGFGLIKLDLKTKSENGLEFTSS
Q9WVL0	133	SVLKQVGQENQMQWAQKVITSGFNALEKILQST
Q9WVL0	177	MADVCLVPQVANAERFKVDLSPYPTISHINKEL
Q9WVL0	5	XXXXXXXXXXXXMQAGKPILYSYFRSSCSWRVR
Q9WVL0	57	DGGQQFTEEFQTLNPMKQVPALKIDGITIVQSL
Q9WVL0	95	LEETRPIPRLLPQDPQKRAIVRMISDLIASGIQ
Q9JIF0	134	ECSSISDYAVKIVKANKLDHVVTIIKGKVEEVE
Q9Z2U1	192	GAQSSLQEVYHKSMTLKEAIKSSLIILKQVMEE
Q9WVA2	54	QMTELCWEKCMDKPGPKLDSRAEACFVNCVERF
Q9WVA2	86	FIDTSQFILNRLEQTQKSKPVFSESLSDXXXXX
O88342	104	TQKEHLLKYEYQPFAGKIKDIAWTEDSKRIAVV
O88342	115	QPFAGKIKDIAWTEDSKRIAVVGEGREKFGAVF
O88342	21	IKKVFASLPQVERGVSKILGGDPKGDHFLYTNG
O88342	223	ASADGQIFIYDGKTGEKVCALGESKAHDGGIYA
O88342	480	GTDGNVRVYSILASTLKDEGKLLEAKGPVTDVA
O88342	7	XXXXXXXXXXMPYEIKKVFASLPQVERGVSKIL
O88342	90	ASGDISGKLRIWDTTQKEHLLKYEYQPFAGKIK
Q9Z2M7	73	VEKYDYVFPENGLVAYKDGKLLCKQNIQGHLGE
Q62446	200	KGEKARLEIEPEWAYGKKGQPDAKIPPNTKLIF
P57780	626	NPYTTVTPQIINSKWEKVQQLVPKRDHALLEEQ
P57776	117	LQQAISKLEARLSSLEKSSPTPRATAPQTQHVS
Q9WU19	153	REISRQIVKRAEKQGYKAIFVTVDTPYLGNRID
Q9WU19	176	DTPYLGNRIDDVRNRFKLPPQLRMKNFETNDLA
Q9WU19	184	IDDVRNRFKLPPQLRMKNFETNDLAFSPKGNFG
Q9WU19	21	LVCISDYEQHVRSVLQKSVYDYYRSGANDQETL
Q9WU19	245	TSLPIVVKGILRGDDAKEAVKHGVDGILVSNHG
Q9WU19	249	IVVKGILRGDDAKEAVKHGVDGILVSNHGARQL
Q9WU19	337	LAFQGEKGVQDVLEILKEEFRLAMALSGCQNVK
Q9WU19	353	KEEFRLAMALSGCQNVKVIDKTLVRKNPLAVSK
Q9WU19	357	RLAMALSGCQNVKVIDKTLVRKNPLAVSKIXXX
Q9WU19	369	KVIDKTLVRKNPLAVSKIXXXXXXXXXXXXXXX
Q9Z0X1	108	KRYNERVMGLGLSPEEKQRRAIASATEGGSVPQ
Q9Z0X1	198	DDPNVTKTLQFRQWNGKERSIYFQPPSFYVSAQ
Q9Z0X1	230	QDLPNIENGGVAVLTGKKVVHLDVRGNMVKLND
Q9Z0X1	592	VLWNVFNRMPIARKIIKDGEQHEDLNEVAKLFN
Q9D8N0	132	PTLGIMHHNKQATENAKEEVKRILGLLDTHLKT
Q9D8N0	219	ILGEVKLCEKMAQFDAKKFAESQPKKDTPRKEK
Q9D8N0	294	DPFAHLPKSTFVLDEFKRKYSNEDTLSVALPYF
Q9D8N0	434	SWEGTFQHVGKAVNQGKIFKXXXXXXXXXXXXX
Q9CXW2	210	IYFPKEGRRVLPPVIFKDENLKTMYSQDRHADV
Q9CXW2	215	EGRRVLPPVIFKDENLKTMYSQDRHADVLNLCV
Q9D110	150	LPGLGFDKDGNRLGRGKGYYDTYLKRCVQHQEV
Q9D110	158	DGNRLGRGKGYYDTYLKRCVQHQEVKPYTMALA
Q9QUH0	9	XXXXXXXXMAQEFVNCKIQSGKVVVFIKPTCPY
Q9D1R9	19	QRLTYRRRLSYNTASNKTRLSRTPGNRIVYLYT
Q9D1R9	36	TRLSRTPGNRIVYLYTKKVGKAPKSACGVCPGR
Q9D1R9	43	GNRIVYLYTKKVGKAPKSACGVCPGRLRGVRAV
Q9QZ82	4	XXXXXXXXXXXXXMLAKGLSLRSVLVKGCQPFL
Q9DC71	85	SSAFIKEYKDIIPNIEKVDDVVKRILSLEMASR
Q9JHI7	67	GKTRVLGQVSCELVSPKLNRATEGILFFNLELS
Q9Z0J0	103	IPEPDGCKSGINCPIQKDKVYSYLNKLPVKNEY
Q9Z0J0	105	EPDGCKSGINCPIQKDKVYSYLNKLPVKNEYPS
Q9Z0J0	30	VAASQAEPLHFKDCGSKVGVIKEVNVSPCPTDP
Q9QXD6	151	TIFGIYRKKSTDEPSEKDALQPGRDLVAAGYAL
Q9QXD6	218	KMKKKGNIYSLNEGYAKDFDPAINEYLQRKKFP
Q9QXD6	269	IHRTLVYGGIFLYPANKKSPSGKLRLLYECNPI
Q9QXD6	301	IAYVMEKAGGLATTGDKDILDIVPTEIHQKAPV
Q9JHR7	192	ASCKDREVNAVDSEHEKNVMNDAWRLFQLEKAT
Q9JHR7	436	VAFRFKDKERPRGYTSKIAGKLHYYPLNGVLTA
Q9JHR7	488	RPENVRVAIVSKSFEGKTDRTEQWYGTQYKQEA
Q9JHR7	663	EKMATFEIDKKRFEIIKEAYMRSLNNFRAEQPH
Q9JHR7	697	HAMYYLRLLMTEVAWTKDELKEALDDVTLPRLK
Q9DC61	298	TVDVDRSVAQYTGGIIKVERDMSNVSLGPTPIP
Q9DC61	477	PHELCTLIRNVKPEDIKRVASKMLRGKPAVAAL
Q9DC61	63	LPGVPKPIFATVDGQEKFETKVTTLDNGLRVAS
Q9DC61	67	PKPIFATVDGQEKFETKVTTLDNGLRVASQNKF
Q9DB77	109	GASSFKITRGIEAVGGKLSVTATRENMAYTVEG
Q9DB77	159	APEFRRWEVAALRSQLKIDKAVAFQNSQTRIIE
Q9DB77	17	MKLLSRAGSFSRFYSLKVAPKVKTSAAPGGVPL
Q9DB77	199	KNALANPLYCPDYRMGKITSEELHYFVQNHFTS
Q9DB77	250	AEQFLNMRGGLGLAGAKAKYRGGEIREQNGDNL
Q9DB77	375	KAVAQGNLSSADVQAAKNKLKAGYLMSVETSEG
Q9DB77	42	AAPGGVPLQPQDLEFTKLPNGLVIASLENYAPL
Q9DB77	436	ADADVVKAAKKFVSGKKSMAASGNLGHTPFLDE
Q9DB77	66	ASLENYAPLSRIGLFVKAGSRYEDSNNLGTSHL
Q9DB77	92	NLGTSHLLRLASSLTTKGASSFKITRGIEAVGG
Q9DB77	98	LLRLASSLTTKGASSFKITRGIEAVGGKLSVTA
P97379	392	FVVFDDSEPVQRILIAKPIMFRGEVRLNVEEKK
Q99KV1	39	GRDFYKILGVPRSASIKDIKKAYRKLALQLHPD
P31230	267	FDAFPGEPDKELNPKKKIWEQIQPDLHTNAECV
O55125	146	GGYPALMDCMNKLKNNKEYLEFRKERSKMLLSR
O55125	191	EPQPRAGPNIYELRTYKLKPGTMIEWGNNWARA
O55125	193	QPRAGPNIYELRTYKLKPGTMIEWGNNWARAIK
O55125	279	TVPLVRHMESRIMIPLKISPLQXXXXXXXXXXX
P97371	35	EDLCSKTENLLGSYFPKKISELDAFLKEPALNE
Q9D855	12	XXXXXMAGRSAVSASSKWLDGFRKWYYNAAGFN
Q9D855	45	KLGLMRDDTLHETEDVKEAIRRLPEDLYNDRML
Q9D855	78	RIKRALDLTMRHQILPKDQWTKYEEDKFYLEPY
Q9D855	83	LDLTMRHQILPKDQWTKYEEDKFYLEPYLKEVI
Q9D855	88	RHQILPKDQWTKYEEDKFYLEPYLKEVIRERKE
Q9D855	96	QWTKYEEDKFYLEPYLKEVIRERKEREEWAKKX
Q9DB15	141	PKQKERTHFTVRLTEAKPVDKVKLIKEIKNYVQ
Q9DB15	153	LTEAKPVDKVKLIKEIKNYVQGINLVQAKKLVE
Q9DB15	165	IKEIKNYVQGINLVQAKKLVESLPQEIKANVAK
Q9DB15	166	KEIKNYVQGINLVQAKKLVESLPQEIKANVAKA
Q9DB15	181	KKLVESLPQEIKANVAKAEAEKIKAALEAVGGT
Q9CQN1	111	ETKKLLDIVARSLYSEKEVFIRELISNASDALE
Q9CQN1	326	EFQHEEFYRYIAQAYDKPRFTLHYKTDAPLNIR
Q9CQN1	334	RYIAQAYDKPRFTLHYKTDAPLNIRSIFYVPEM
Q9CQN1	426	SALIRKLRDVLQQRLIKFFIDQSKKDAEKYAKF
Q9CQN1	433	RDVLQQRLIKFFIDQSKKDAEKYAKFFEDYGLF
O88851	156	FLPWKEQQEVADRLDAKLYKFTDRGHFQNTEFH
P58252	152	CVQTETVLRQAIAERIKPVLMMNKMDRALLELQ
P58252	239	FTLKQFAEMYVAKFAAKGEGQLSAAERAKKVED
P58252	272	MMKKLWGDRYFDPANGKFSKSANSPDGKKLPRT
P58252	275	KLWGDRYFDPANGKFSKSANSPDGKKLPRTFCQ
P58252	318	DAIMNFRKEETAKLIEKLDIKLDSEDKDKEGKP
P58252	322	NFRKEETAKLIEKLDIKLDSEDKDKEGKPLLKA
P58252	42	AHVDHGKSTLTDSLVCKAGIIASARAGETRFTD
P58252	445	IMGPNYTPGKKEDLYLKPIQRTILMMGRYVEPI
P58252	512	VMKFSVSPVVRVAVEAKNPADLPKLVEGLKRLA
P58252	572	ICLKDLEEDHACIPIKKSDPVVSYRETVSEESN
P58252	594	SYRETVSEESNVLCLSKSPNKHNRLYMKARPFP
Q9EP89	241	IKKVKEEKAYKALKMVKGTPPPSDQEKELKEKG
Q9EP89	263	SDQEKELKEKGGKNNEKSDAPKAKVEQDSEARC
Q9EP89	270	KEKGGKNNEKSDAPKAKVEQDSEARCRSAKPGK
Q9EP89	287	VEQDSEARCRSAKPGKKKNDFEQGELYLKEKFE
Q9EP89	288	EQDSEARCRSAKPGKKKNDFEQGELYLKEKFEN
Q9EP89	299	KPGKKKNDFEQGELYLKEKFENSIESLRLFKND
Q9EP89	313	YLKEKFENSIESLRLFKNDPLFFKPGSQFLYST
Q9EP89	383	ENEPVIYNRARFYVYNKKKRLVNTPYVDNSYKW
Q9EP89	547	SVGLNSTALKIALEFDKDRADXXXXXXXXXXXX
Q9WUP7	289	EEVQKLKRYKIENIRRKHNYLPFIMELLKTLAE
Q9WUP7	47	QVEEIWSLEPESFEKLKPVHGLIFLFKWQPGEE
P53808	166	IRVKQYKQSLAIESDGKKGSRVFMYYFDNPGGQ
P99028	83	EELFDFLHARDHCVAHKLFKNLKXXXXXXXXXX
Q9QZD8	158	HALDGLYRVAREESLRKLFSGATMASSRGALVT
Q9D964	381	LDEKRVMVDANEVPIQKMFEKLGISTIKVNIRN
Q9DAS9	4	XXXXXXXXXXXXXMSSKTASTNSIAQARRTVQQ
Q99MR8	180	SIMAAAGVPVVEGYHGKDQSDQCLREHAGKIGY
Q99MR8	233	EREFQEQLESARREAKKSFNDDAMLIEKFVDTP
Q99MR8	555	RRLNISYTRNMTLRSGKSDIVIAVTYNRDGSYD
Q99MR8	577	AVTYNRDGSYDMQIDNKSFRVLGDLSSEDGCTY
Q9ERS2	22	VKQDMPPPGGYGPIDYKRNLPRRGLSGYSMFAV
Q9ERS2	7	XXXXXXXXXXMAASKVKQDMPPPGGYGPIDYKR
Q9ERS2	99	TLQILRENLEEEAIIMKDVPNWKVGESVFHTTR
Q9WVD5	245	PVDCIKSRIQVLSMTGKQTGLVRTFLSIVKNEG
Q9WVD5	36	GTACVLTGQPFDTMKVKMQTFPDLYRGLTDCCL
Q99N92	109	EEGIVRYTKDVYVPNPKNTEAVDLVTSLPKGAV
Q99N92	122	PNPKNTEAVDLVTSLPKGAVLYKTFVHVVPAKP
Q9D826	104	RQTELLLLGTKENPGLKTIQATLSRQGIDHEYL
Q9D826	126	LSRQGIDHEYLSSVDLKQRFPNIRFTRGEVGLL
Q9D826	174	LQHIICQLGGTVCDGEKVVEIRPGLPVTVKTTL
Q9D826	187	DGEKVVEIRPGLPVTVKTTLKSYQANSLVITAG
Q9D826	352	KYDNIVIGAGFSGHGFKLAPVVGKILYELSMKL
Q9D826	387	SYDLAPFRMSRFSTLSKAHLXXXXXXXXXXXXX
Q9D826	98	AGTQLHRQTELLLLGTKENPGLKTIQATLSRQG
Q9CWK8	234	KVKVGKEDSSSTEFVEKRRAALERYLQRTVKHP
Q9CQ69	33	YSLSPFEQRAFPSYFSKGIPNVLRRTRERILRV
P56135	16	XMASLVPLKEKKLMEVKLGELPSWIMMRDFTPS
P56135	8	XXXXXXXXXMASLVPLKEKKLMEVKLGELPSWI
P24472	195	PLLQAFKTRISNIPTIKKFLQPGSQRKPPPDGP
P24472	6	XXXXXXXXXXXMAAKPKLYYFNGRGRMESIRWL
P24472	84	TRAILSYLAAKYNLYGKDLKERVRIDMYADGTQ
P99029	112	CSKTHLPGFVEQAGALKAKGAQVVACLSVNDVF
P99029	142	DVFVIEEWGRAHQAEGKVRLLADPTGAFGKATD
P99029	155	AEGKVRLLADPTGAFGKATDLLLDDSLVSLFGN
P99029	70	VGDAIPSVEVFEGEPGKKVNLAELFKGKKGVLF
P99029	71	GDAIPSVEVFEGEPGKKVNLAELFKGKKGVLFG
P99029	79	VFEGEPGKKVNLAELFKGKKGVLFGVPGAFTPG
P99029	81	EGEPGKKVNLAELFKGKKGVLFGVPGAFTPGCS
P99029	98	KGVLFGVPGAFTPGCSKTHLPGFVEQAGALKAK
Q9DBJ1	251	DEETVRKAMEAVAAQGKVKKXXXXXXXXXXXXX
Q9DBJ1	5	XXXXXXXXXXXXMAAYKLVLIRHGESAWNLENR
Q9CQQ7	131	KYGASFGEFIDKLNEEKIAQLEEVKQSSMKQIQ
Q9CQQ7	139	FIDKLNEEKIAQLEEVKQSSMKQIQDAIDMEKA
Q9CQQ7	144	NEEKIAQLEEVKQSSMKQIQDAIDMEKAQQALV
Q9CQQ7	154	VKQSSMKQIQDAIDMEKAQQALVQKRHYLFDVQ
Q9CQQ7	162	IQDAIDMEKAQQALVQKRHYLFDVQRNNIALAL
Q9CQQ7	191	ALALEVTYRERLHKAYKEVKNRLDYHISVQNMM
Q9CQQ7	221	NMMRRKEEEHMIDWVEKHVVKSISVQQEKETIA
Q9CQQ7	225	RKEEEHMIDWVEKHVVKSISVQQEKETIAKCIE
Q9CQQ7	233	DWVEKHVVKSISVQQEKETIAKCIEDLKLLAKK
Q9CQQ7	244	SVQQEKETIAKCIEDLKLLAKKAQAQPIMXXXX
Q9CQQ7	53	GQPRLAPLPPLPEYGGKVRLGLIPEEFFQFLYP
Q9QXE0	217	AETSAVCAAASVLRDAKQPLLIIGKGAAYSHAE
Q9QXE0	354	QFDKTPWQCPPDSQWWKTLREKMKSNEAISKEL
Q9QXE0	361	QCPPDSQWWKTLREKMKSNEAISKELASQKSLP
Q9QXE0	368	WWKTLREKMKSNEAISKELASQKSLPMNYYTVF
Q9QXE0	569	SKPCLLNIMIEPQSTRKAQDFHWLTRSNMXXXX
Q9Z204	176	RVSGNTSRRGKSGFNSKSGQRGSSSKSGKLKGD
Q9Z204	8	XXXXXXXXXMASNVTNKTDPRSMNSRVFIGNLN
P56480	124	VRTIAMDGTEGLVRGQKVLDSGAPIKIPVGPET
P56480	133	EGLVRGQKVLDSGAPIKIPVGPETLGRIMNVIG
P56480	159	RIMNVIGEPIDERGPIKTKQFAPIHAEAPEFIE
P56480	161	MNVIGEPIDERGPIKTKQFAPIHAEAPEFIEMS
P56480	198	ILVTGIKVVDLLAPYAKGGKIGLFGGAGVGKTV
P56480	259	GNDLYHEMIESGVINLKDATSKVALVYGQMNEP
P56480	264	HEMIESGVINLKDATSKVALVYGQMNEPPGARA
P56480	426	PNIVGNEHYDVARGVQKILQDYKSLQDIIAILG
P56480	432	EHYDVARGVQKILQDYKSLQDIIAILGMDELSE
P56480	480	LSQPFQVAEVFTGHMGKLVPLKETIKGFQQILA
P56480	485	QVAEVFTGHMGKLVPLKETIKGFQQILAGEYDH
P56480	522	AFYMVGPIEEAVAKADKLAEEHGSXXXXXXXXX
Q9CZR8	191	PDREGSLKDQLALAIGKLGENMILKRAAWVKVP
Q9CZR8	64	LLMKLRRKTGYSFVNCKKALETCGGDLKQAEDW
P46471	407	EAGMFAIRARRKIATEKDFLEAVNKVIKSYAKF
Q99L47	152	FTDAIKLNPRLAILYAKRASVFVKLQKPNAAIR
Q9DCD0	59	LANEAKGTKVVGAQSLKDMVSKLKKPRRVILLV
Q91YI0	192	HAVALTRDSERLLEVQKRINVLPLGSGAIAGNP
Q91YI0	287	VQLSDAYSTGSSLMPQKKNPDSLELIRSKAGRV
Q91YI0	323	CAGLLMTLKGLPSTYNKDLQEDKEAVFEVSDTM
Q91YI0	361	VATGVISTLQIHRENMKQALSPDMLATDLAYYL
Q91YI0	7	XXXXXXXXXXMASESGKLWGGRFVGAVDPIMEK
Q91YI0	97	LHPNDEDIHTANERRLKELIGEAAGKLHTGRSR
Q91VR2	115	DRGLCGAIHSSVAKQMKNEVAALTAAGKEVMIV
Q91VR2	138	TAAGKEVMIVGVGEKIKGILYRTHSDQFLVSFK
Q91VR2	29	CAVQPQWIQVRNMATLKDITRRLKSIKNIQKIT
Q91VR2	39	RNMATLKDITRRLKSIKNIQKITKSMKMVAAAK
Q91VR2	49	RRLKSIKNIQKITKSMKMVAAAKYARAERELKP
Q91VR2	55	KNIQKITKSMKMVAAAKYARAERELKPARVYGT
Q91VR2	83	RVYGTGSLALYEKADIKAPEDKKKHLIIGVSSD
Q9CZD3	194	VLKTSGHVDKFADFMVKDVKNGECFRADHLLKA
Q9CZD3	89	EDKAPQVDVDRAVAELKARKRVLEAKELALQPK
Q9CZD3	98	DRAVAELKARKRVLEAKELALQPKDDIVDRAKM
P35980	132	AGGKILTFDQLALESPKGRGTVLLSGPRKGREV
P35980	49	RFLARRTNSTFNQVVLKRLFMSRTNRPPLSLSR
Q9CPU0	148	VPDVYSACKRFEELGVKFVKKPDDGKMKGLAFI
Q9CPU0	88	FLAYEDKNDIPKDKSEKTAWTFSRKATLELTHN
Q921I1	310	GKGKSKDFQLFSSPLGKDLLFKDSAFGLLRVPP
Q921I1	467	VAVVKASDTSITWNNLKGKKSCHTGVDRTAGWN
Q61425	125	VVHSTDLVVEAIVENLKLKNELFQRLDKFAAEH
Q61425	136	IVENLKLKNELFQRLDKFAAEHTIFASNTSSLQ
Q61425	179	QDRFAGLHFFNPVPMMKLVEVIKTPMTSQKTFE
Q61425	185	LHFFNPVPMMKLVEVIKTPMTSQKTFESLVDFC
Q61425	192	PMMKLVEVIKTPMTSQKTFESLVDFCKTLGKHP
Q61425	202	TPMTSQKTFESLVDFCKTLGKHPVSCKDTPGFI
Q61425	206	SQKTFESLVDFCKTLGKHPVSCKDTPGFIVNRL
Q61425	212	SLVDFCKTLGKHPVSCKDTPGFIVNRLLVPYLI
Q61425	241	PYLIEAVRLHERGDASKEDIDTAMKLGAGYPMG
Q61425	300	NPLFQPSPSMNNLVAQKKLGKKTGEGFYKYKXX
Q61425	312	LVAQKKLGKKTGEGFYKYKXXXXXXXXXXXXXX
Q61425	314	AQKKLGKKTGEGFYKYKXXXXXXXXXXXXXXXX
Q61425	75	TEDILAKSKKGIEESLKRMAKKKFTENPKAGDE
Q61425	80	AKSKKGIEESLKRMAKKKFTENPKAGDEFVEKT
Q61425	81	KSKKGIEESLKRMAKKKFTENPKAGDEFVEKTL
Q61425	87	EESLKRMAKKKFTENPKAGDEFVEKTLSCLSTS
Q61425	95	KKKFTENPKAGDEFVEKTLSCLSTSTDAASVVH
P50247	204	KFDNLYGCRESLIDGIKRATDVMIAGKVAVVAG
P50247	322	IDVKWLNENAVEKVNIKPQVDRYWLKNGRRIIL
P50247	389	WTHPDKYPVGVHFLPKKLDEAVAEAHLGKLNVK
P50247	405	KLDEAVAEAHLGKLNVKLTKLTEKQAQYLGMPI
P50247	43	NEMPGLMRMREMYSASKPLKGARIAGCLHMTVE
P50247	8	XXXXXXXXXMSDKLPYKVADIGLAAWGRKALDI
Q99J08	11	XXXXXXMSGRVGDLSPKQEEALAKFRENVQDVL
Q99J08	253	LPVEYGGTMTDPDGNPKCKSKINYGGDIPKQYY
Q99J08	257	YGGTMTDPDGNPKCKSKINYGGDIPKQYYVRDQ
Q99J08	266	GNPKCKSKINYGGDIPKQYYVRDQVKQQYEHTV
Q99J08	393	VSFTVEVLLPDKAAEEKMNQQGADTPKXXXXXX
Q99J08	51	DYFLLRWLRARSFDLQKSEAMLRKHVEFRKQKD
Q9CQ65	49	YVDTPFGKPSDALILGKIKNVDCVLLARHGRQH
Q9CQ65	51	DTPFGKPSDALILGKIKNVDCVLLARHGRQHTI
Q9CR21	88	PPLTLDGIKDRVLYVLKLYDKIDPEKLSVNSHF
Q9CR21	92	LDGIKDRVLYVLKLYDKIDPEKLSVNSHFMKDL
Q99PT1	105	DLTGDLESFKKQSFVLKEGVEYRIKISFRVNRE
Q99PT1	141	GMKYIQHTYRKGVKIDKTDYMVGSYGPRAEEYE
Q99PT1	178	MEEAPKGMLARGSYNIKSRFTDDDKTDHLSWEW
Q99PT1	52	QEIQELDKDDESLRKYKEALLGRVAVSADPNVP
Q8VEM8	107	DPQKYKGIFNGFSITLKEDGVRGLAKGWAPTLI
Q8VEM8	204	QPGYANTLREAVPKMYKEEGLNAFYKGVAPLWM
Q8VEM8	213	EAVPKMYKEEGLNAFYKGVAPLWMRQIPYTMMK
Q8VEM8	229	KGVAPLWMRQIPYTMMKFACFERTVEALYKFVV
Q8VEM8	242	TMMKFACFERTVEALYKFVVPKPRSECTKAEQL
Q8VEM8	290	IVSHPADSVVSVLNKEKGSTASQVLQRLGFRGV
Q8VEM8	308	STASQVLQRLGFRGVWKGLFARIIMIGTLTALQ
Q8VEM8	96	PLDLVKCRMQVDPQKYKGIFNGFSITLKEDGVR
Q9Z2Z6	170	DCAKKLYQEFGIRGFYKGTVLTLMRDVPASGMY
P23198	21	KTTLQKMGKKQNGKSKKVEEAEPEEFVVEKVLD
P23198	5	XXXXXXXXXXXXMASNKTTLQKMGKKQNGKSKK
P51410	59	VELSLLGKKKKRLRVDKWWGNRKELATVRTICS
P47963	105	KVARTIGISVDPRRRNKSTESLQANVQRLKEYR
P47963	174	RNVYKKEKARVITEEEKNFKAFASLRMARANAR
Q9D8E6	14	XXXMACARPLISVYSEKGESSGKNVTLPAVFKA
Q9D8E6	157	GHRIEEVPELPLVVEDKVEGYKKTKEAVQLLKK
Q9D8E6	172	DKVEGYKKTKEAVQLLKKLKAWNDIKKVYASQR
Q9D8E6	353	RNTILRQARNHKLRVKKLEAAATALATKSEKVV
Q9JJI8	9	XXXXXXXXMPRKIEEIKDFLLTARRKDAKSVKI
Q9CQF0	126	GLVSLKHVYEIACVKAKDDAFAMQDVPLSSVVR
Q9CQF0	157	VRSIIGSARSLGIRVVKDLSAEELEAFQKERAV
Q9CQF0	169	IRVVKDLSAEELEAFQKERAVFLAAQKEADLAA
Q9CQR2	74	AIRRMGESDDSILRLAKADGIVSKNFXXXXXXX
Q9CQR2	81	SDDSILRLAKADGIVSKNFXXXXXXXXXXXXXX
P47962	158	FTCYLDAGLARTTTGNKVFGALKGAVDGGLSIP
P47962	220	VADYMRYLMEEDEDAYKKQFSQYIKNNVTPDMM
P47962	241	QYIKNNVTPDMMEEMYKKAHAAIRENPVYEKKP
Q99KJ8	140	VKESATEEKLTPVVLAKQLAALKQQLVASHLEK
Q9R078	201	GPYHQEPYMSKPEERFKAPPILPPHLLQVILNK
Q9JII6	127	LMHWPYAFERGDNPFPKNADGTVRYDSTHYKET
Q9JII6	145	ADGTVRYDSTHYKETWKALEVLVAKGLVKALGL
Q9JII6	23	LLHTGQKMPLIGLGTWKSEPGQVKAAIKHALSA
Q9JII6	68	NETEIGEALKESVGSGKAVPREELFVTSKLWNT
O09172	270	VKSRGIIKSKGYILQAKRRGSXXXXXXXXXXXX
P40630	110	EKKVYEADFKAEWKAYKEAVSKYKEQLTPSQLM
P40630	66	KKPMSSYLRFSTEQLPKFKAKHPDAKLSELVRK
P80314	119	TVLAAELLREAESLIAKKIHPQTIISGWREATK
Q9D023	26	RATYHRLMDKVELLLPKKLRPLYNHPAGPRTVF
Q9D023	49	NHPAGPRTVFFWAPIMKWGLVCAGLADMARPAE
Q9D1A2	363	DMIPEVVSEQVSSYLSKKFAELQSPNKFKVYMG
Q9CR16	331	QGWQGLKEYDQALADLKKAQEIAPGDKAIQAEL
Q9CQR4	108	SPAKIGEEIVITAHILKQGKTLAFASVDLTNKT
Q9CQR4	111	KIGEEIVITAHILKQGKTLAFASVDLTNKTTGK
Q9CQR4	127	KTLAFASVDLTNKTTGKLIAQGRHTKHLGNXXX
Q9CQR4	13	XXXXMSSMTQNLREVMKVMFKVPGFDRVLEKVT
Q9CQR4	17	MSSMTQNLREVMKVMFKVPGFDRVLEKVTLVSA
Q9CQR4	27	VMKVMFKVPGFDRVLEKVTLVSAAPEKLICEMK
Q9CQR4	37	FDRVLEKVTLVSAAPEKLICEMKVEEQHTNKLG
Q9CQR4	95	APGVSVDMNITYMSPAKIGEEIVITAHILKQGK
Q62425	10	XXXXXXXMLRQILGQAKKHPSLIPLFVFIGAGG
Q62425	64	KNNPEPWNKLGPNEQYKFYSVNVDYSKLKKEGP
Q62425	74	GPNEQYKFYSVNVDYSKLKKEGPDFXXXXXXXX
Q9DBP5	106	LIDGFPRNQDNLQGWNKTMDGKADVSFVLFFDC
Q99PL5	1545	AAGPLESSGKEEITQLKERLEKEKRLTSDLGRA
Q8R2L5	132	QKMGFMPVTYKDPAYLKDPRVCNIRYREXXXXX
Q61733	356	MELVTCGLSKNPYLSVKQKVEHIEWFRNYFNEK
Q99N87	414	EPEPEVPDTKLDWQDVKAMQGLKRSVWFNLKRP
Q9ER88	185	QRFDQPLEASTWLKNFKTTNERFLSQIKVQEKY
Q91XD4	318	LVVNRLGLDSLAPFDPKERIIEYLVPDSGPEQS
Q9DBK0	160	RRKVRLQHENTFNNIMKESSRFSDSICNEEEGT
Q9DBK0	229	VATISASRLCHGHPFLKSVDMFKFRGPSTVGDR
Q9DBK0	235	SRLCHGHPFLKSVDMFKFRGPSTVGDRLVFSAI
Q9DBK0	34	PAHADSRGELSAGQLLKWMDTTACLAAEKHAGI
Q9DBK0	97	AFSTSMEISIKVIVQDKFTGIQKLLCVAFSTFV
Q9R0E1	708	GGCRFLRYDCRISSPRKGWALLHPGRLTHYHEG
Q9DCX2	117	CAEFVSGSQLRIQEYEKQLEKMRNIIPFDQMTI
Q9DCX2	144	FDQMTIDDLNEIFPETKLDKKKYPYWPHQPIEN
Q9DCX2	147	MTIDDLNEIFPETKLDKKKYPYWPHQPIENLXX
Q9DCX2	148	TIDDLNEIFPETKLDKKKYPYWPHQPIENLXXX
Q9DCX2	149	IDDLNEIFPETKLDKKKYPYWPHQPIENLXXXX
Q9DCX2	25	KTIDWVSFVEVMPQNQKAIGNALKSWNETFHAR
Q9DCX2	32	FVEVMPQNQKAIGNALKSWNETFHARLASLSEK
Q9DCX2	48	KSWNETFHARLASLSEKPPAIDWAYYRANVAKP
Q9DCX2	63	EKPPAIDWAYYRANVAKPGLVDDFEKKYNALKI
Q9DCX2	72	YYRANVAKPGLVDDFEKKYNALKIPVPEDKYTA
Q9DCX2	73	YRANVAKPGLVDDFEKKYNALKIPVPEDKYTAL
Q9DCX2	78	AKPGLVDDFEKKYNALKIPVPEDKYTALVDQEE
Q9DCX2	85	DFEKKYNALKIPVPEDKYTALVDQEEKEDVKSC
Q9DCX2	95	IPVPEDKYTALVDQEEKEDVKSCAEFVSGSQLR
Q9DCX2	99	EDKYTALVDQEEKEDVKSCAEFVSGSQLRIQEY
Q9JMD3	197	CVITYLAQVDPKGSLPKWVVNKSSQFLAPKAMK
Q9JMD3	202	LAQVDPKGSLPKWVVNKSSQFLAPKAMKKMYKA
Q9JMD3	94	PAETLYDVLHDIEYRKKWDSNVIETFDIARLTV
Q91WS0	104	IKHNEETGDNVGPLIIKKKETXXXXXXXXXXXX
Q91WS0	55	NRTKAMVNLQIQKDNPKVVHAFDMEDLGDKAVY
Q9JI75	23	LIVYAHQEPKSFNGSLKKVAVEELSKQGCTVTV
Q9DBL1	165	LFRKHASEEQKATYLPKLVTEKLGSFCLSEAGA
Q9DBL1	278	QLTFENVKVPETNILGKIGHGYKYAIGSLNEGR
Q9DBL1	284	VKVPETNILGKIGHGYKYAIGSLNEGRIGIAAQ
Q9DBL1	324	CFDYTIPYIKERMQFGKRIFDFQGLQHQVAQVA
Q9DBL1	426	GTIYEGASNIQLNTIAKHIDAEYXXXXXXXXXX
Q9DBL1	70	LQTLTDEEIMMKQTVKKFAQEHVAPLVSSMDEN
Q9CWH6	49	TAVGIRGTNIVVLGVEKKSVAKLQDERTVRKIC
Q9DBE0	326	GLQCSALLLRDTSNLLKRCHGSQASYLFQQDKF
Q8VCN5	138	RVASEFGLKISFVDCSKTKLLEAAITPQTKLVW
Q8VCN5	270	CCRGLKTLQVRMEKHFKNGMAVARFLETNPRVE
Q8VCN5	325	CPGMVSFYIKGALQHAKAFLKNLKLFTLAESLG
Q921J2	161	FLESSAKENQTAVDVFKRIILEAEKIDGAASQG
Q9CYR0	103	ISVFRPGLRDVAYQYVKKGARIFVEGKVDYGEY
Q9CYR0	122	ARIFVEGKVDYGEYMDKNNVRRQATTIIAGKKL
Q8K0D5	540	AFRETIVAPVPFDFTHKKQSGGAGQFGKVIGVL
Q8K0D5	541	FRETIVAPVPFDFTHKKQSGGAGQFGKVIGVLE
Q91V12	158	HVMSENILTGTKKLTNKATLWYVPLSLKNVDKV
Q91V12	287	IVTASVDAINFHDKIRKGCVITISGRMTFTSNK
Q91V12	370	DEKKRFEEGKGRYLQMKAKRQGHTEPQPXXXXX
Q9ERE3	71	DKLYNSLKKQFPAMALKIPAKRIFGDNFDPDFI
Q8CAQ8	130	VSEVMKDSKLPVAQSQKTKGDTPASAASTGAAQ
Q8CAQ8	268	SNILKTAMDNSEIAGEKKSAQWRTVEGALKERR
Q8CAQ8	281	AGEKKSAQWRTVEGALKERRKAVDEAADALLKA
Q8CAQ8	298	ERRKAVDEAADALLKAKEELEKMKTIIEDAKKR
Q8CAQ8	312	KAKEELEKMKTIIEDAKKREIAGATPHITAAEG
Q8CAQ8	505	HTDHLRDVLKVQEQELKYEFEQGLSEKLSEQEL
Q8CAQ8	674	FLSYLQSLLLFPPKQLKPPAELYPEDINTFKLL
Q8CAQ8	713	IEHGDLELAAKFVNQLKGESRRVAQDWLKEARM
Q9D0Q7	133	ASQLAIRKIREFDANFKTKDFPEKAKDIFIEAH
Q9CZJ1	7	XXXXXXXXXXMSAAFRKAAKTRQREHRERSQPG
Q8BHG1	268	MGSLKYPDENGFDAFLKKHGGSDNASTDCERTV
Q91W90	126	DSDVCSAQGVRGYPTLKFFKPGQEAVKYQGPRD
Q9CQ33	529	AEARPFEVLMQFLYTDKIKYPRKGHVEDVLLIM
Q8BG05	134	KPGAHLTVKKIFVGGIKEDTEEYNLRDYFEKYG
Q8BH97	70	YDHEAFLGRDVAKEFDKLSPEESQARLGRIVDR
Q9WTM5	365	DLLDRLLIVSTSPYSEKDTKQILRIRCEEEDVE
Q9WTP7	165	GIDDLTGEPLIQREDDKPETVIKRLKAYEAQTE
Q9WTP7	171	GEPLIQREDDKPETVIKRLKAYEAQTEPVLQYY
Q9WTP7	174	LIQREDDKPETVIKRLKAYEAQTEPVLQYYQKK
Q9WTP7	189	LKAYEAQTEPVLQYYQKKGVLETFSGTETNKIW
Q9WTP7	20	SGRLLRAVIMGAPGSGKGTVSSRITKHFELKHL
Q9WTP7	29	MGAPGSGKGTVSSRITKHFELKHLSSGDLLRQN
Q9WTP7	34	SGKGTVSSRITKHFELKHLSSGDLLRQNMLQGT
Q9WTP7	57	LLRQNMLQGTEIGVLAKTFIDQGKLIPDDVMTR
Q9WTP7	64	QGTEIGVLAKTFIDQGKLIPDDVMTRLALHELK
Q9WTP7	80	KLIPDDVMTRLALHELKTLTQCSWLLDGFPRTL
P70174	376	RTTDSDTSIEPGLGKVKARSRSNSGLDYIKVTW
Q9QZA0	249	SLTTPPLSESVTWIIKKQPVEVDRDQLEQFRTL
Q99M87	107	KDDYYQILGVPRNASQKDIKKAYYQLAKKYHPD
Q99M87	118	RNASQKDIKKAYYQLAKKYHPDTNKDDPKAKEK
Q9D7B6	211	ESDIYVVMCRTGGSGAKGISCIVVEKGTPGLSF
Q9D7B6	269	VANRIGTEGQGFLIAMKGLNGGRINVASCSLGA
Q9D7B6	301	AAHASVILTQEHLKVRKQFGAPLARSQYLQFQL
Q9D7B6	48	CIDPSLGLNEEQKGFQKVAFDFAAREMAPNMAE
Q9D7B6	68	DFAAREMAPNMAEWDQKELFPVDVMRKAAQLGF
Q9D1Q6	130	RNGMMMKREYRGQRSVKALADYIRQQKSNPVHE
Q922B1	101	VDLSTSTDWKEAKSFLKGLSDKQREEHYFCKDF
Q922B1	127	HYFCKDFIKLKKIPTWKETAKGLAVKVEDPKYK
Q922B1	131	KDFIKLKKIPTWKETAKGLAVKVEDPKYKKDKQ
Q922B1	161	DKQLNEKISLYRGDITKLEVDAIVNAANSSLLG
Q922B1	207	SLLTDECRTLQNCETGKAKITCGYRLPAKYVIH
Q922B1	293	AAEVVLASLREWLEQHKDKVDRLIICVFLEKDE
Q922B1	94	PLAMAAKVDLSTSTDWKEAKSFLKGLSDKQREE
P51174	156	IVMPYIANYGTKEQIEKFIPQMTAGKCIGAIAM
P51174	165	GTKEQIEKFIPQMTAGKCIGAIAMTEPGAGSDL
P51174	240	RSPAHGISLFLVENGMKGFIKGRKLHKMGMKAQ
P51174	254	GMKGFIKGRKLHKMGMKAQDTAELFFEDVRLPA
P51174	279	FEDVRLPANALLGEENKGFYYLMQELPQERLLI
P51174	322	MFEETRNYVKQRKAFGKTVAHIQTVQHKLAELK
P51174	42	RCSHSGAEARLETPSAKKLTDVGIRRIFSSEHD
P51174	66	RRIFSSEHDIFRESVRKFFQEEVIPHHTEWEKA
P51174	81	RKFFQEEVIPHHTEWEKAGEVSREVWEKAGKQG
P51174	92	HTEWEKAGEVSREVWEKAGKQGLLGINIAEKHG
P51174	95	WEKAGEVSREVWEKAGKQGLLGINIAEKHGGIG
P32020	132	VLALGFEKMERGSIGTKFSDRTTPTDKHIEVLI
P32020	168	GLSAHPITPQMFGYAGKEHMEKYGTKVEHFAKI
P32020	173	PITPQMFGYAGKEHMEKYGTKVEHFAKIGWKNH
P32020	177	QMFGYAGKEHMEKYGTKVEHFAKIGWKNHKHSV
P32020	183	GKEHMEKYGTKVEHFAKIGWKNHKHSVNNTYSQ
P32020	190	YGTKVEHFAKIGWKNHKHSVNNTYSQFQDEYSL
P32020	211	NTYSQFQDEYSLEEVMKSKPVFDFLTILQCCPT
P32020	23	KSPRLRRVFVVGVGMTKFMKPGGENSRDYPDMA
P32020	26	RLRRVFVVGVGMTKFMKPGGENSRDYPDMAKEA
P32020	274	EMMTDLPSTFEEKSIIKVVGYDMSKEAARRCYE
P32020	282	TFEEKSIIKVVGYDMSKEAARRCYEKSGLTPND
P32020	341	GQGGTLVDRGDNTYGGKWVINPSGGLISKGHPL
P32020	40	FMKPGGENSRDYPDMAKEAGQKALEDAQIPYSA
P32020	432	THQVSAAPTSSAGDGFKANLVFKEIEKKLEEEG
P32020	438	APTSSAGDGFKANLVFKEIEKKLEEEGEQFVKK
P32020	443	AGDGFKANLVFKEIEKKLEEEGEQFVKKIGGIF
P32020	453	FKEIEKKLEEEGEQFVKKIGGIFAFKVKDGPGG
P32020	454	KEIEKKLEEEGEQFVKKIGGIFAFKVKDGPGGK
P32020	462	EEGEQFVKKIGGIFAFKVKDGPGGKEATWVVDV
P32020	464	GEQFVKKIGGIFAFKVKDGPGGKEATWVVDVKN
P32020	470	KIGGIFAFKVKDGPGGKEATWVVDVKNGKGSVL
P32020	479	VKDGPGGKEATWVVDVKNGKGSVLPNSDKKADC
P32020	491	VVDVKNGKGSVLPNSDKKADCTITMADSDLLAL
P32020	492	VDVKNGKGSVLPNSDKKADCTITMADSDLLALM
P32020	511	CTITMADSDLLALMTGKMNPQSAFFQGKLKIAG
P32020	522	ALMTGKMNPQSAFFQGKLKIAGNMGLAMKLQNL
P32020	524	MTGKMNPQSAFFQGKLKIAGNMGLAMKLQNLQL
P32020	534	FFQGKLKIAGNMGLAMKLQNLQLQPGKAKLXXX
P32020	544	NMGLAMKLQNLQLQPGKAKLXXXXXXXXXXXXX
P32020	7	XXXXXXXXXXMPSVALKSPRLRRVFVVGVGMTK
Q99L13	120	SSMNAVEVYSGANGILKKVKKGSLLIDSSTIDP
Q99L13	140	KGSLLIDSSTIDPSVSKELAKEVEKMGAVFMDA
Q99L13	144	LIDSSTIDPSVSKELAKEVEKMGAVFMDAPVSG
Q99L13	148	STIDPSVSKELAKEVEKMGAVFMDAPVSGGVGA
Q99L13	237	GTAEAMNLGIRSGLDPKLLAKILNMSSGRCWSS
Q99L13	241	AMNLGIRSGLDPKLLAKILNMSSGRCWSSDTYN
Q99L13	296	LMAKDLGLAQDSATSTKTPILLGSLAHQIYRMM
Q99L13	320	LAHQIYRMMCSKGYSKKDFSSVFQYLREEEPFX
Q99L13	55	TPVGFIGLGNMGNPMAKNLMKHGYPLILYDVFP
Q99L13	59	FIGLGNMGNPMAKNLMKHGYPLILYDVFPDVCK
Q99L13	75	KHGYPLILYDVFPDVCKEFKEAGEQVASSPAEV
Q99L13	78	YPLILYDVFPDVCKEFKEAGEQVASSPAEVAEK
Q99L13	94	KEAGEQVASSPAEVAEKADRIITMLPSSMNAVE
O09111	43	VRWESSRAVIAPSGVEKKRQREPTMQWQEDPEP
Q99LC3	122	IEFSGSCSLEKFYDDPKSNDGNSYRLQSWLYAS
Q99LC3	242	EMKVTSAYLQDIENAYKKTFLPKMSEMCEVLVY
Q99LC3	243	MKVTSAYLQDIENAYKKTFLPKMSEMCEVLVYD
Q99LC3	277	WEAEDPTKVVEDIEYLKYNKGPWLKQDDWTFHY
Q99LC3	285	VVEDIEYLKYNKGPWLKQDDWTFHYLRMLVQDK
Q99LC3	350	LPGRKYAPGYNAEVGDKWIWLKXXXXXXXXXXX
Q99LC3	75	VITVDGNICSGKNKLAKEIAQQLGMKHYPEAGI
Q9CPP6	30	LAVCDTPHERLTILYTKTLDILKHFPKHAAYRK
Q9CPP6	36	PHERLTILYTKTLDILKHFPKHAAYRKYTEQIT
Q9CPP6	40	LTILYTKTLDILKHFPKHAAYRKYTEQITNEKL
Q9CPP6	60	YRKYTEQITNEKLDMVKAEPDVKKLEALLQGGE
Q9CPP6	98	LQAEKELSLARKMLKWKPWEPLVEEPPANQWKW
Q9CQ75	64	HPNLPILIRECSEVQPKLWARYAFGQEKTVSLN
Q9CQ75	75	SEVQPKLWARYAFGQEKTVSLNNLSADEVTRAM
Q9CQ75	98	LSADEVTRAMQNVLSGKAXXXXXXXXXXXXXXX
Q9CQC7	55	IRARLKREYLLQYNDPKRVSHIEDPALIRWTYA
Q9CQZ5	90	AHVTDPRVVDLLVIKGKMELQETIKVWKQRTHV
Q9D1G2	69	REHGLDFQRLLDASTYKETYRRDMICWGEQKRQ
Q9DCJ5	106	DYSNMQLFRHCRQQQAKFDQCVLDKLGWVRPDL
Q9DCJ5	132	GWVRPDLGQLSKVTKVKTDRPLPENPYHSRARP
Q9DCJ5	14	XXXMPGIVELPTLEELKVEEVKVSSAVLKAAAH
Q9DCS9	127	KACQQREGENYQQNCAKELEQFTKVTKAYQDRY
Q9DCS9	134	GENYQQNCAKELEQFTKVTKAYQDRYLDLGAYY
Q9DCS9	7	XXXXXXXXXXMPDSWDKDVYPEPPSRTPAPSPQ
Q9Z1P6	102	AMAATEKKAVTPAPPMKRWELSKDQPYLXXXXX
Q9Z1P6	108	KKAVTPAPPMKRWELSKDQPYLXXXXXXXXXXX
Q9Z1P6	40	LQLRYQEIAKRTQPPPKLPVGPSHKLSNNYYCT
Q9DBL7	461	PVIAKLAREEMDVAVAKGKTLCVIDAAMLLEAG
Q8VCR7	151	APICTDKINAVDYASVKTPALIVYGDQDPMGSS
Q8VCR7	173	VYGDQDPMGSSSFQHLKQLPNHRVLVMEGAGHP
Q8CFA2	368	PSPSLKKNVAMGYVPFKYSRPGTQLLVEVRRKQ
Q91W43	519	AEGMGEERRGLLGSSFKRTSPFLTHQVFNSYHS
Q91W43	669	KSAHGTNPASAHMAGMKIQPVEVDRYGNIDVAH
Q91W43	847	LKEATEIAILNANYMAKRLEKHYRVLFRGARGY
Q9JLZ3	119	IIRSEVPGIFCAGADLKERAKMHSSEVGPFVSK
Q9JLZ3	123	EVPGIFCAGADLKERAKMHSSEVGPFVSKIRSV
Q9JLZ3	135	KERAKMHSSEVGPFVSKIRSVINDIANLPVPTI
Q9JLZ3	179	LELALACDIRVAASSAKMGLVETKLAIIPGGGG
Q9JLZ3	186	DIRVAASSAKMGLVETKLAIIPGGGGTQRLPRA
Q9JLZ3	304	AQTISTKDRLEGLLAFKEKRPPRYKGEXXXXXX
Q9JLZ3	75	EENRGIVVLGINRAYGKNALSKNLLKMLSKAVD
Q9JLZ3	80	IVVLGINRAYGKNALSKNLLKMLSKAVDALKSD
Q9JLZ3	84	GINRAYGKNALSKNLLKMLSKAVDALKSDKKVR
Q9JLZ3	88	AYGKNALSKNLLKMLSKAVDALKSDKKVRTIII
Q91XF0	100	ATCTRDGKPSARMLLLKGFGKDGFRFFTNYESR
Q91XF0	104	RDGKPSARMLLLKGFGKDGFRFFTNYESRKGKE
Q9DBG1	232	LEAITYILFEKRIGCLKPSIPEDTAAFIRSVAI
Q9DBG1	285	FWKRYLNGWDNIFSFGKKLIDEKVQELKAQLQE
Q9DBG1	365	ALYHLSKSPEIQEALHKEVTGVVPFGKVPQHKD
Q9DBG1	375	IQEALHKEVTGVVPFGKVPQHKDFAHMPLLKAV
Q9DBG1	393	PQHKDFAHMPLLKAVIKETLRLYPVVPTNSRII
Q9DBG1	412	LRLYPVVPTNSRIITEKETEINGFLFPKNTQFV
Q9DBG1	523	GMGEVKTVSRIVLVPSKKVRLHFLQRQXXXXXX
Q9D273	205	RVVPLVQMGETDANVAKFLNRLSDYLFTVARYA
Q9D273	224	NRLSDYLFTVARYAAMKEGSQEKIYKKHDVXXX
Q8K2C6	20	LLIAPGRFISQLCCRRKPPASPQSKICLTMARP
Q8R164	119	RPPDRDFPRDFFERDAKDAVDLMKALQFKQVSL
Q8R164	126	PRDFFERDAKDAVDLMKALQFKQVSLLGWSDGG
Q8R164	184	VTEEDSRIYQGIRDVSKWSEKARKPLEALYGYD
Q8R164	191	IYQGIRDVSKWSEKARKPLEALYGYDYLAKTCE
Q8R164	217	YLAKTCEDWVDGISQFKQLPEGNICRHLLPLVQ
Q8R164	243	HLLPLVQCPTLIVHGEKDPLVPRFHADFLLQHV
Q8R164	260	DPLVPRFHADFLLQHVKGSRLHLMPEGKHNLHL
Q8R164	271	LLQHVKGSRLHLMPEGKHNLHLRFADEFNRLVE
Q8R164	74	EGEHAILLLPGMLGSGKTDFAPQLQSLNKKRFT
Q8R164	86	LGSGKTDFAPQLQSLNKKRFTLVAWDPRGYGYS
P97823	190	DPLVPLMFGSLTVERLKALINPANVTFKIYEGM
P97823	224	HSSCQQEMMDVKHFIDKLLPPIDXXXXXXXXXX
Q8BP67	131	AKKAKQASKKTAMAAAKAPTKAAPKQKIVKPVK
Q8BP67	93	KFQRAITGASLADIMAKRNQKPEVRKAQREQAI
Q9CQX8	23	SATRVVQVVKPHAPLIKFPNRRDKPKLSASEAL
Q9CQX8	4	XXXXXXXXXXXXXMGSKMASATRVVQVVKPHAP
Q8BJ64	281	SRVLFEGTRAVGVEYIKDGQRHKAYVSREVILS
Q8BJ64	287	GTRAVGVEYIKDGQRHKAYVSREVILSGGAINS
Q8BJ64	438	YQVHVGTMRATSVGWLKLRSANPRDHPVIHPNY
Q8BJ64	486	LSREIFAQEALAPFRGKELQPGSHVQSDKEIDA
Q8BJ64	498	PFRGKELQPGSHVQSDKEIDAFVRAKADSAYHP
Q8BJ64	507	GSHVQSDKEIDAFVRAKADSAYHPSCTCKMGRS
Q8BJ64	588	IIKGHPALEDKNVPVYKPQTLDTQRXXXXXXXX
Q8BJ64	77	LTEDPNHRVLLLEAGPKDLLMGSKRLQWKIHMP
Q9CQS8	20	PTPSGTNVGSSGRSPSKAVAARAAGSTVRQRKN
Q9CWS0	247	GHVLLHRTPEEYPESAKVYEKLKDHLLIPVSNS
Q9D6Y7	104	STQVGFAGGHTRNPTYKEVCSEKTGHAEVVRVV
Q9D6Y7	174	AVYPTSAVQMEAALRSKEEYQKVLSKHNFGPIT
Q9D6Y7	183	MEAALRSKEEYQKVLSKHNFGPITTDIREGQVF
Q9D6Y7	47	AEEALPGRTEPIPVTAKHHVSGNRTVEPFPEGT
Q99K67	138	LLDEVLKQEIRLIDYEKMVDHRGSRIVAFGQWA
Q99K67	253	ELPCEYVEPHELREVSKTGDLRKVYGTVLSRHH
Q99K67	274	RKVYGTVLSRHHHLVRKTDGVYDPVEYEKYPER
Q99K67	286	HLVRKTDGVYDPVEYEKYPERYTSRFNTDIAPY
Q99K67	333	PRLLTRQDAQSLLVPVKSSVVPVEGCPELPHKL
Q99K67	458	PVVRDAVITSNGLLTDKYKYIQKLRESRERIQF
Q99K67	48	DVNAWERRAPLAPKHIKGITKLGYKVLIQPSNR
Q99K67	480	KLRESRERIQFLSMSTKKKVLVLGSGYVSGPVL
Q99K67	52	WERRAPLAPKHIKGITKLGYKVLIQPSNRRAIH
Q99K67	523	ITLGSDMTNQMQQLSKKYNINPVSLTVGKQEAK
Q99K67	535	QLSKKYNINPVSLTVGKQEAKLQSLVESQDLVI
Q99K67	56	APLAPKHIKGITKLGYKVLIQPSNRRAIHDKEY
Q99K67	584	ESRVNMVTASYITPAMKELEKSVDDAGITVIGE
Q99K67	70	GYKVLIQPSNRRAIHDKEYVRAGGILQEDITEA
Q99K67	707	YFPGLNLEGYPNRDSIKYAEIYGISSAHTLLRG
Q99K67	732	SAHTLLRGTLRYKGYSKALNGFVKLGLINREAY
Q99K67	761	REAYPALRPEANPLTWKQLLCDLVGISRSSPCE
Q99K67	778	QLLCDLVGISRSSPCEKLKEVVFTKLGGDNTQL
Q99K67	780	LCDLVGISRSSPCEKLKEVVFTKLGGDNTQLEA
Q99K67	93	GILQEDITEACLILGVKRPPEEKLMSKKTYAFF
Q9Z0S1	244	LIEGKASAYVFASPGCKKWDTCAPEVILHAVGG
Q9D051	227	ELPAEAQSKDFLIPIGKAKIERQGTHITVVAHS
Q9D051	336	APAVRVTGADVPMPYAKVLEDNSVPQVKDIIFA
Q9D051	347	PMPYAKVLEDNSVPQVKDIIFAVKKTLNIXXXX
Q9D051	354	LEDNSVPQVKDIIFAVKKTLNIXXXXXXXXXXX
Q9D051	355	EDNSVPQVKDIIFAVKKTLNIXXXXXXXXXXXX
Q9D051	52	REAINQGMDEELERDEKVFLLGEEVAQYDGAYK
Q9EQU5	27	PQPKKPRPAAAPKLEDKSASPGLPKGEKEQQEA
P60867	34	HRIRITLTSRNVKSLEKVCADLIRGAKEKNLKV
P60867	8	XXXXXXXXXMAFKDTGKTPVEPEVAIHRIRITL
P25444	108	EIIDFFLGASLKDEVLKIMPVQKQTRAGQRTRF
P25444	257	FDAISKTYSYLTPDLWKETVFTKSPYQEFTDHL
P25444	58	RGRGRGRGARGGKAEDKEWIPVTKLGRLVKDMK
P34022	150	KPELLAIRFLNAENAQKFKTKFEECRKEIEERE
P34022	182	EKKGPGKNDNAEKVAEKLEALSVREAREEAEEK
P99027	21	ASYLLAALGGNSSPSAKDIKKILDSVGIEADDD
Q62159	7	XXXXXXXXXXMAAIRKKLVIVGDGACGKTCLLI
Q8K215	47	YAVRRIRDAFRENKNVKDPVEIQALVNKAKRDL
Q9CQE1	105	KYDNFAHRTAVRKALAKDKEWQERFLIPNLAFI
Q9CQE1	107	DNFAHRTAVRKALAKDKEWQERFLIPNLAFIDK
Q9CQE1	166	TFQMKPGGPALWGNAFKRAVNAHVELGYSTLVG
Q9CQE1	45	PRQSNGTFYEFRTYFLKPSKTNEFLENFKNSVH
Q9CQE1	48	SNGTFYEFRTYFLKPSKTNEFLENFKNSVHLRT
Q9CQE1	57	TYFLKPSKTNEFLENFKNSVHLRTAHSEMIGYW
Q9CQJ8	121	DYWHPSEKAMYPDYFSKREQWKKLRMESWDREV
P61087	165	AHVYAGAPVSSPEYTKKIENLCAMGFDRNAVIV
O55022	105	ILMAINGKVFDVTKGRKFYGPEGPYGVFAGRDA
Q8BGS2	47	CATSFRVLVVSAKFEGKPLLQRHRLVNECLAEE
Q91VS7	42	KMMFMSSATAFQRITNKVFANPEDCAGFGKGEN
Q91Z53	94	ISTLSVGVDHLALDEIKKRGIRVGYTPGVLTDA
Q9DCM2	116	MRFLTTVSMEQPEMLEKVSREIWMRVWSRDEDI
Q9DCM2	144	RDEDITEYQSILAAAVKAGMSTAQAQHFLEKIS
Q9DCM2	158	AVKAGMSTAQAQHFLEKISTQQVKNKLIENTDA
Q9DCM2	165	TAQAQHFLEKISTQQVKNKLIENTDAACKYGAF
Q9DCM2	167	QAQHFLEKISTQQVKNKLIENTDAACKYGAFGL
Q9DCM2	177	TQQVKNKLIENTDAACKYGAFGLPTTVAHVDGK
Q9DCM2	193	KYGAFGLPTTVAHVDGKTYMLFGSDRLELLAYL
Q9DCM2	36	WLGFEVLCRYQHLWNIKLQLRPTLIAGIMKDSG
Q9DCM2	49	WNIKLQLRPTLIAGIMKDSGNQPPAMVPRKGQY
Q9DCM2	68	GNQPPAMVPRKGQYIFKEIPLLKQFFQVPLNIP
Q9DCM2	74	MVPRKGQYIFKEIPLLKQFFQVPLNIPKDFFGE
Q9DCM2	85	EIPLLKQFFQVPLNIPKDFFGETVKKGSINAMR
Q9DCM2	93	FQVPLNIPKDFFGETVKKGSINAMRFLTTVSME
Q7TMF3	145	TTRKKIHEWVPPSTPYKXXXXXXXXXXXXXXXX
Q7TMF3	53	TLVGEDKYGNKYYEDNKQFFGRHRWVIYTTEMN
Q8K3J1	51	TYKYVNKKEQESEVDMKSATDNAARILMWTELI
Q91WD5	62	QFSGAVMYPSKETAHWKPPPWNDVDILKEKAVT
Q91YT0	104	RGGAGFPTGLKWSFMNKPSDGRPKYLVVNADEG
Q91YT0	36	FSSGTTAPKKTSFGSLKDEDRIFTNLYGRHDWR
Q91YT0	365	LGTAAVIVMDRSTDIVKAIARLIEFYKHESCGQ
Q91YT0	401	CREGVDWMNKVMARFVKGDARPAEIDSLWEISK
Q91YT0	66	DWRLKGALRRGDWYKTKEILLKGPDWILGEMKT
Q91YT0	81	TKEILLKGPDWILGEMKTSGLRGRGGAGFPTGL
Q99LY9	8	XXXXXXXXXMPFLDIQKKLGISLDRHFMFLSAE
Q9CQH3	152	TLAILQIESEKAELRLKEQEVRRLMRARGDGPW
Q9CQH3	58	APVRHSGDHGKRLFVVKPSLYYDARFLRLMKFY
Q9CQZ6	29	HGHGHGKMELPDYRQWKIEGTPLETVQKKLAAR
Q9CQZ6	40	DYRQWKIEGTPLETVQKKLAARGLRDPWARNEA
Q9CQZ6	41	YRQWKIEGTPLETVQKKLAARGLRDPWARNEAW
Q9CXZ1	150	AIAFAEKNGWSYDVEEKKVPKPKSKSYGANFSW
Q9CXZ1	168	VPKPKSKSYGANFSWNKRTRVSTKXXXXXXXXX
Q9CXZ1	95	IFVPARNNMQSGVNNTKKWKMEFDTRERWENPL
Q9CXZ1	96	FVPARNNMQSGVNNTKKWKMEFDTRERWENPLM
Q9CXZ1	98	PARNNMQSGVNNTKKWKMEFDTRERWENPLMGW
Q9CZX8	143	GQRDLDRIAGQVAAANKKHXXXXXXXXXXXXXX
Q9CZX8	23	KDVNQQEFVRALAAFLKKSGKLKVPEWVDTVKL
Q9CZX8	77	ARHLYLRGGAGVGSMTKIYGGRQRNGVRPSHFS
P61161	46	HIFPALVGRPIIRSTTKVGNIEIKDLMVGDEAS
P61205	36	ILMVGLDAAGKTTILYKLKLGEIVTTIPTIGFN
P61222	584	RDPNNYRPRINKLNSIKDVEQKKSGNYFFLDDX
P83882	30	KCGKHQPHKVTQYKKGKDSLYAQGKRRYDRKQS
P83882	38	KVTQYKKGKDSLYAQGKRRYDRKQSGYGGQTKP
P61255	36	NAPSHIRRKIMSSPLSKELRQKYNVRSMPIRKD
P50396	112	VTRYLDFKVVEGSFVYKGGKIYKVPSTETEALA
Q61036	538	RGSAKELLQHPFLKLAKPLSSLTPLIIAAKEAI
Q9CZM2	56	PRPTRPDKARRLGYKAKQGYVIYRIRVRRGGRK
P97314	137	RCGDSVYAAEKIIGAGKPWHKNCFRCAKCGKSL
Q8BH59	351	VAGAVGATAVYPIDLVKTRMQNQRGTGSVVGEL
Q8BH59	377	GSVVGELMYKNSFDCFKKVLRYEGFFGLYRGLI
Q8BH59	406	RGLIPQLIGVAPEKAIKLTVNDFVRDKFTKRDG
Q9DB20	100	KRTVKVKSLNDITKREKFSPLTANLMNLLAENG
Q9DB20	158	TVTTASPLDDAVLSELKTVLKSFLSPNQILKLE
Q9DB20	162	ASPLDDAVLSELKTVLKSFLSPNQILKLEIKTD
Q9DB20	172	ELKTVLKSFLSPNQILKLEIKTDPSIMGGMIVR
Q9DB20	176	VLKSFLSPNQILKLEIKTDPSIMGGMIVRIGEK
Q9DB20	192	KTDPSIMGGMIVRIGEKYVDMSAKSKIQKLSKA
Q9DB20	199	GGMIVRIGEKYVDMSAKSKIQKLSKAMREMLXX
Q9DB20	26	SRQVRSFSTSVVRPFAKLVRPPVQVYGIEGRYA
Q9DB20	51	YGIEGRYATALYSAASKEKKLDQVEKELLRVGQ
Q9DB20	54	EGRYATALYSAASKEKKLDQVEKELLRVGQLLK
Q9DB20	60	ALYSAASKEKKLDQVEKELLRVGQLLKDPKVSL
Q9DB20	70	KLDQVEKELLRVGQLLKDPKVSLAVLNPYIKRT
Q9DB20	73	QVEKELLRVGQLLKDPKVSLAVLNPYIKRTVKV
Q9DB20	84	LLKDPKVSLAVLNPYIKRTVKVKSLNDITKREK
Q9DB20	90	VSLAVLNPYIKRTVKVKSLNDITKREKFSPLTA
Q9DB20	97	PYIKRTVKVKSLNDITKREKFSPLTANLMNLLA
P52760	13	XXXXMSSIIRKVISTTKAPAAIGPYSQAVQVDR
P52760	134	GSRVEIEAIAVQGPFIKAXXXXXXXXXXXXXXX
P52760	56	DPSSGQLVPGGVVEEAKQALKNLGEILKAAGCD
P52760	60	GQLVPGGVVEEAKQALKNLGEILKAAGCDFNNV
P52760	67	VVEEAKQALKNLGEILKAAGCDFNNVVKTTVLL
P52760	7	XXXXXXXXXXMSSIIRKVISTTKAPAAIGPYSQ
P52760	97	VLLADMNDFGTVNEIYKTYFQGSLPARAAYQVA
Q61694	175	KRMAEKAVLATNGRLLKNGGTLHTCALRLPFIY
Q61694	203	LPFIYGEECQVTSTTVKTALKNNSIIKKNATFS
Q61694	207	YGEECQVTSTTVKTALKNNSIIKKNATFSIANP
Q61694	244	NAAWAHILAARSLQDPKKSPSIQGQFYYISDNT
Q61694	362	WEEAKQKTSEWIGTLVKQHRETLHKKSQXXXXX
Q61694	60	EEELSKLQTKAKVRVLKGDILDAQCLKRACQGM
Q61694	70	AKVRVLKGDILDAQCLKRACQGMSAVIHTAAAI
P61922	231	GAFHGRTMGCLATTHSKAIHKIDIPSFDWPIAP
P61922	252	IDIPSFDWPIAPFPRLKYPLEEFTTDNQQEEAR
P61922	413	NIIKREDLLNNVARVGKTLLTGLLDLQAQYPQF
P61922	452	RGTFCSFDTPDEAIRNKLILIARNKGVVLGGCG
P61922	47	AAAKVDIEFDYDGPLMKTEVPGPRSKELMKQLN
Q8BH86	420	LTYQGRSMEDARAFLCKDGDPKSPRFDHLVAIE
Q8BH86	425	RSMEDARAFLCKDGDPKSPRFDHLVAIERAGRA
Q8BH86	91	QLSAVSDIRTICPQLQKYKFGTCTGILTSLEEH
Q9CPQ1	61	PRKKAYAEFYRNYDSMKDFEEMRKAGIFQSAKX
Q9CPQ1	76	MKDFEEMRKAGIFQSAKXXXXXXXXXXXXXXXX
Q9DBT9	107	YFHPGINLKKIHYDSIKLYERLEEETGQVVGFH
Q9DBT9	141	PGSIRLATTPVRVDEFKYQMTRTNWHATEQYII
Q9DBT9	201	HIDPYSLTMALAAGARKYGALLKYPAPVTSLKP
Q9DBT9	207	LTMALAAGARKYGALLKYPAPVTSLKPRPDGTW
Q9DBT9	216	RKYGALLKYPAPVTSLKPRPDGTWDVETPQGSV
Q9DBT9	250	ANRIVNAAGFWAREVGKMIGLDHPLIPVQHQYV
Q9DBT9	310	RQERDGLLFGPYESQEKMKLQASWVTHGVPPGF
Q9DBT9	312	ERDGLLFGPYESQEKMKLQASWVTHGVPPGFGK
Q9DBT9	328	KLQASWVTHGVPPGFGKELFESDLDRISDHLEA
Q9DBT9	353	RISDHLEAAMEMIPVLKKADIINVVNGPITYSP
Q9DBT9	40	AGLREGQESPASPPEWKDRAETVIIGGGCVGVS
Q9DBT9	427	GEPPFDLIELDPNRYGKWTTTQYTEAKARESYG
Q9DBT9	469	EERFAGRPTQRVSGLYKTLKSKCSMGFHAGWEQ
Q9DBT9	516	PSFRRTNWFEPVGSEYKQVMQRVGVIDLSPFGK
Q9DBT9	648	RVLQKLTSEDLSDDAFKFLQTKSFNISDIPVTA
Q9DBT9	750	GLEYFVKLNKPADFIGKQALKQIKTEGLKRRLV
Q9DBT9	786	VATDDVDPEGNESIWYKGKVVGNTTSGSYSYSI
Q9DBT9	788	TDDVDPEGNESIWYKGKVVGNTTSGSYSYSIQK
Q9DBT9	861	PARARLQKDGKKTNLEKGPSRTTKLXXXXXXXX
Q9DC50	181	TCKVPGITRDSIMNYFKTESEGHCPTHIAVLCR
Q9DC50	227	LITPPELLRQLTYIHKKCSNEPVGPSIAALTSE
Q9DC50	384	LVFTVDEKILNDVSQAKAQHLKAASDLQIAAST
Q9DC50	40	PVPALEESLKKYLESVKPFANEDEYKKTEEIVQ
Q9DC50	406	AASDLQIAASTFTSFGKKLTKEEALHPDTFIQL
Q9DC50	482	CQSMQDPSASLLERQQKMLEAFAKHNKMMKDCS
Q9DC50	57	PFANEDEYKKTEEIVQKFQEGAGKRLHQKLLER
Q8VDC0	243	RSGAKVEKKYLRQWFIKTTAYAKAMQDALADLP
Q8VDC0	719	EARTSGTVPQPQLLNSKEKTKAQNLWEYKNAVI
Q9D0K2	421	SKYGDLANWMIPGKMVKGMGGAMDLVSSSKTKV
Q9D0K2	455	VTMEHSAKGNAHKIMEKCTLPLTGKQCVNRIIT
Q9D0K2	83	CGIPENLIGALLKTGVKDLTAVSNNAGVDNFGL
P61979	219	VECIKIILDLISESPIKGRAQPYDPNFYDETYD
P61979	34	EFGKRPAEDMEEEQAFKRSRNTDEMVELRILLQ
P61979	405	TTQVTIPKDLAGSIIGKGGQRIKQIRHESGASI
P61979	422	GGQRIKQIRHESGASIKIDEPLEGSEDRIITIT
P61620	107	MQLLAGAKIIEVGDTPKDRALFNGAQKLFGMII
P61957	33	HINLKVAGQDGSVVQFKIKRHTPLSKLMKAYCE
Q91YQ5	117	VRETKIKGKSGRFFTVKLPVALDPGSKISVVVE
Q91YQ5	188	QTMRVKLASRNVESYTKLGNPSRSEDVLDYGPF
Q91YQ5	205	LGNPSRSEDVLDYGPFKDIPAYSQDTFKVHYEN
O08547	38	EDEQSGRDLQQYQSQAKQLFRKLNEQSPTRCTL
P62075	53	ELLQRMTDKCFRKCIGKPGGSLDNSEQKCIAMC
P62192	420	LMALRERRMKVTNEDFKKSKENVLYKKQEGTPE
P62082	160	IRVKLDGSRLIKVHLDKAQQNNVEHKVETFSGV
P62082	178	QQNNVEHKVETFSGVYKKLTGKDVNFEFPEFQL
P62082	74	KAIIIFVPVPQLKSFQKIQVRLVRELEKKFSGK
P36552	371	VPIVKKHCDDSYTPRDKLWQQLRRGRYVEFNLL
P36552	393	RRGRYVEFNLLYDRGTKFGLFTPGSRIESILMS
P47791	274	EELENAGVEVLKFTQVKEVKKTSSGLELQVVTS
Q91X52	17	MDLGLAGRRALVTGAGKGIGRSTVLALKAAGAQ
Q9D1I5	116	LLHPLGSDSPITGFLQKNKAGGMHHVCIEVDNI
Q9D1I5	152	VMDLKKKKIRSLSDEAKIGAHGKPVIFLHPKDC
Q8BYL4	362	AEVTKLVHGQEGLDSAKRCTQALYHSSIEALEV
Q9D1M0	87	GNILASCSYDRKVIIWKEENGTWEKTHEHSGHD
P62717	11	XXXXXXMKASGTLREYKVVGRCLPTPKCHTPPL
P62717	136	RAHSIQIMKVEEIAAGKCRRPAVKQFHDSKIKF
P62717	151	GKCRRPAVKQFHDSKIKFPLPHRVLRRQHKPRF
P62717	76	EIVYCGQVFEKSPLRVKNFGIWLRYDSRSGTHN
P62702	128	HRITPEEAKYKLCKVRKIFVGTKGIPHLVTHDA
P62702	134	EAKYKLCKVRKIFVGTKGIPHLVTHDARTIRYP
P62702	211	ITNRERHPGSFDVVHVKDANGNSFATRLSNIFV
P62702	233	SFATRLSNIFVIGKGNKPWISLPRGKGIRLTIA
P62267	54	ANPFGGASHAKGIVLEKVGVEAKQPNSAIRKCV
Q64727	170	MEDLVTYTKNLGPGMTKMAKMIDERQQELTHQE
Q64727	276	SKDTEAMKRALASIDSKLNQAKGWLRDPNASPG
Q64727	646	AANFENHSGRLGATAEKAAAVGTANKSTVEGIQ
Q99JY0	189	PIRHSRNMRKMMLDLNKAKTLGQRLSLLSKFRL
Q99JY0	191	RHSRNMRKMMLDLNKAKTLGQRLSLLSKFRLNF
Q99JY0	202	DLNKAKTLGQRLSLLSKFRLNFLSPELPAVAEF
Q99JY0	269	AKKAQDEGHLSDIVPFKVPGKDTVTKDNGIRPS
Q99JY0	273	QDEGHLSDIVPFKVPGKDTVTKDNGIRPSSLEQ
Q99JY0	278	LSDIVPFKVPGKDTVTKDNGIRPSSLEQMAKLK
Q99JY0	292	VTKDNGIRPSSLEQMAKLKPAFIKPYGTVTAAN
Q99JY0	294	KDNGIRPSSLEQMAKLKPAFIKPYGTVTAANSS
Q99JY0	299	RPSSLEQMAKLKPAFIKPYGTVTAANSSFLTDG
Q99JY0	333	SAMLIMSEDRALAMGYKPKAYLRDFIYVSQDPK
Q99JY0	335	MLIMSEDRALAMGYKPKAYLRDFIYVSQDPKDQ
Q99JY0	349	KPKAYLRDFIYVSQDPKDQLLLGPTYATPKVLE
Q99JY0	362	QDPKDQLLLGPTYATPKVLEKAGLTMNDIDAFE
Q99JY0	448	GATGCRLVMAAANRLRKDGGQYALVAACAAGGQ
Q99JY0	53	PAVQTKSKKTLAKPNMKNIVVVEGVRIPFLLSG
Q99JY0	73	VVEGVRIPFLLSGTSYKDLMPHDLARAALSGLL
Q99JY0	96	LARAALSGLLHRTNIPKDVVDYIIFGTVIQEVK
Q6ZWU9	5	XXXXXXXXXXXXMPLAKDLLHPSPEEEKRKHKK
P62869	28	TTIFTDAKESSTVFELKRIVEGILKRPPEEQRL
P62869	46	IVEGILKRPPEEQRLYKDDQLLDDGKTLGECGF
P62806	32	AKRHRKVLRDNIQGITKPAIRRLARRGGVKRIS
P62806	78	FLENVIRDAVTYTEHAKRKTVTAMDVVYALKRQ
P62806	80	ENVIRDAVTYTEHAKRKTVTAMDVVYALKRQGR
P62806	92	HAKRKTVTAMDVVYALKRQGRTLYGFGGXXXXX
P62827	134	VLCGNKVDIKDRKVKAKSIVFHRKKNLQYYDIS
P62827	142	IKDRKVKAKSIVFHRKKNLQYYDISAKSNYNFE
P62827	159	NLQYYDISAKSNYNFEKPFLWLARKLIGDPNLE
P62827	23	PQVQFKLVLVGDGGTGKTTFVKRHLTGEFEKKY
O55142	15	XXMSGRLWCKAIFAGYKRGLRNQREHTALLKIE
O55142	45	KIEGVYARDETEFYLGKRCAYVYKAKNNTVTPG
O55142	63	CAYVYKAKNNTVTPGGKPNKTRVIWGKVTRAHG
P62754	116	CIVDANLSVLNLVIVKKGEKDIPGLTDTTVPRR
P62754	149	LGPKRASRIRKLFNLSKEDDVRQYVVRKPLNKE
P62754	203	HKRRRIALKKQRTKKNKEEAAEYAKLLAKRMKE
P62754	46	KRMATEVAADALGEEWKGYVVRISGGNDKQGFP
P62830	13	XXXXMSKRGRGGSSGAKFRISLGLPVGAVINCA
P62849	122	QRKERKNRMKKVRGTAKANVGAGKKPKEXXXXX
P62849	129	RMKKVRGTAKANVGAGKKPKEXXXXXXXXXXXX
P62849	132	KVRGTAKANVGAGKKPKEXXXXXXXXXXXXXXX
P62849	83	GKTTGFGMIYDSLDYAKKNEPKHRLARHGLYEK
P62852	52	SKGKVRDKLNNLVLFDKATYDKLCKEVPNYKLI
P62852	66	FDKATYDKLCKEVPNYKLITPAVVSERLKIRGS
P62852	94	KIRGSLARAALQELLSKGLIKLVSKHRAQVIYT
P62858	47	RVEFMDDTSRSIIRNVKGPVREGDVLTLLESER
P62862	51	RMQYNRRFVNVVPTFGKKKGPNANSXXXXXXXX
P62257	17	MSSPSPGKRRMDTDVVKLIESKHEVTILGGLNE
Q61941	100	KQGFNVVVESGAGEASKFPDDLYRAAGAQIQGM
Q61941	1059	RSLGVGYAAVDNPIFYKPNTAMLLGDAKKTCDA
Q61941	1070	NPIFYKPNTAMLLGDAKKTCDALQAKVRESYQK
Q61941	1071	PIFYKPNTAMLLGDAKKTCDALQAKVRESYQKX
Q61941	1079	AMLLGDAKKTCDALQAKVRESYQKXXXXXXXXX
Q61941	1086	KKTCDALQAKVRESYQKXXXXXXXXXXXXXXXX
Q61941	117	FPDDLYRAAGAQIQGMKEVLASDLVVKVRAPMV
Q61941	171	IYPAQNPDLLNKLSERKTTVLAMDQVPRVTIAQ
Q61941	224	ANHFGRFFTGQITAAGKVPPAKILIVGGGVAGL
Q61941	229	RFFTGQITAAGKVPPAKILIVGGGVAGLASAGA
Q61941	279	LEQFKSLGAEPLEVDLKESGEGQGGYAKEMSKE
Q61941	290	LEVDLKESGEGQGGYAKEMSKEFIEAEMKLFAQ
Q61941	294	LKESGEGQGGYAKEMSKEFIEAEMKLFAQQCKE
Q61941	309	SKEFIEAEMKLFAQQCKEVDILISTALIPGKKA
Q61941	323	QCKEVDILISTALIPGKKAPVLFSKEMIESMKE
Q61941	324	CKEVDILISTALIPGKKAPVLFSKEMIESMKEG
Q61941	331	ISTALIPGKKAPVLFSKEMIESMKEGSVVVDLA
Q61941	338	GKKAPVLFSKEMIESMKEGSVVVDLAAEAGGNF
Q61941	394	SRMATQASTLYSNNITKLLKAISPDKDNFHFEV
Q61941	430	FDFGTMSHVIRGTVVMKDGKVIFPAPTPKNIPE
Q61941	63	PVKPGIPYKQLTVGVPKEIFQNEKRVALSPAGV
Q61941	70	YKQLTVGVPKEIFQNEKRVALSPAGVQALVKQG
Q61941	84	NEKRVALSPAGVQALVKQGFNVVVESGAGEASK
Q9CQA3	128	TLACTRRIDTDLSKVSKIYPLPHMYVIKDLVPD
Q9CQA3	153	VIKDLVPDLSNFYAQYKSIEPYLKKKDESQEGK
Q9CQA3	160	DLSNFYAQYKSIEPYLKKKDESQEGKQQYLQSI
Q9CQA3	276	NPGKAIAEIKKMMATYKEKRALAXXXXXXXXXX
Q9CQA3	69	KTGDKPRMQTYEVDLNKCGPMVLDALIKIKNEV
Q9D0S9	128	GHLLLVAKKIAQAQGLKDGYRLVVNDGKMGAQS
Q9D0S9	45	RGNAGVSDGSEVAKAQKAAPGGASPTIFSRILD
Q8VDM4	551	TSTILQTIMEKSETELKDTYARWLPLGLGLNHL
Q8CFI7	644	VEKQKLLLKKRHIDQLKEREYNNYSWQDLVASG
P63030	72	TFALCCYSLTFMRFAYKVQPRNWLLFACHVTNE
P63038	125	AGDGTTTATVLARSIAKEGFEKISKGANPVEIR
P63038	130	TTATVLARSIAKEGFEKISKGANPVEIRRGVML
P63038	133	TVLARSIAKEGFEKISKGANPVEIRRGVMLAVD
P63038	156	IRRGVMLAVDAVIAELKKQSKPVTTPEEIAQVA
P63038	180	TPEEIAQVATISANGDKDIGNIISDAMKKVGRK
P63038	191	SANGDKDIGNIISDAMKKVGRKGVITVKDGKTL
P63038	202	ISDAMKKVGRKGVITVKDGKTLNDELEIIEGMK
P63038	205	AMKKVGRKGVITVKDGKTLNDELEIIEGMKFDR
P63038	218	KDGKTLNDELEIIEGMKFDRGYISPYFINTSKG
P63038	233	MKFDRGYISPYFINTSKGQKCEFQDAYVLLSEK
P63038	236	DRGYISPYFINTSKGQKCEFQDAYVLLSEKKIS
P63038	249	KGQKCEFQDAYVLLSEKKISSVQSIVPALEIAN
P63038	250	GQKCEFQDAYVLLSEKKISSVQSIVPALEIANA
P63038	292	EDVDGEALSTLVLNRLKVGLQVVAVKAPGFGDN
P63038	301	TLVLNRLKVGLQVVAVKAPGFGDNRKNQLKDMA
P63038	31	SRALAPHLTRAYAKDVKFGADARALMLQGVDLL
P63038	314	VAVKAPGFGDNRKNQLKDMAIATGGAVFGEEGL
P63038	352	DVQAHDLGKVGEVIVTKDDAMLLKGKGDKAHIE
P63038	359	GKVGEVIVTKDDAMLLKGKGDKAHIEKRIQEIT
P63038	387	IQEITEQLDITTSEYEKEKLNERLAKLSDGVAV
P63038	389	EITEQLDITTSEYEKEKLNERLAKLSDGVAVLK
P63038	396	ITTSEYEKEKLNERLAKLSDGVAVLKVGGTSDV
P63038	405	KLNERLAKLSDGVAVLKVGGTSDVEVNEKKDRV
P63038	455	GGGCALLRCIPALDSLKPANEDQKIGIEIIKRA
P63038	462	RCIPALDSLKPANEDQKIGIEIIKRALKIPAMT
P63038	469	SLKPANEDQKIGIEIIKRALKIPAMTIAKNAGV
P63038	473	ANEDQKIGIEIIKRALKIPAMTIAKNAGVEGSL
P63038	481	IEIIKRALKIPAMTIAKNAGVEGSLIVEKILQS
P63038	516	EVGYDAMLGDFVNMVEKGIIDPTKVVRTALLDA
P63038	58	QGVDLLADAVAVTMGPKGRTVIIEQSWGSPKVT
P63038	72	GPKGRTVIIEQSWGSPKVTKDGVTVAKSIDLKD
P63038	75	GRTVIIEQSWGSPKVTKDGVTVAKSIDLKDKYK
P63038	82	QSWGSPKVTKDGVTVAKSIDLKDKYKNIGAKLV
P63038	91	KDGVTVAKSIDLKDKYKNIGAKLVQDVANNTNE
P63038	96	VAKSIDLKDKYKNIGAKLVQDVANNTNEEAGDG
P62962	38	IVGYKDSPSVWAAVPGKTFVSITPAEVGVLVGK
P62962	54	KTFVSITPAEVGVLVGKDRSSFFVNGLTLGGQK
P62900	55	KKRAPRALKEIRKFAMKEMGTPDVRIDTRLNKA
P62900	70	MKEMGTPDVRIDTRLNKAVWAKGIRNVPYRIRV
P62900	75	TPDVRIDTRLNKAVWAKGIRNVPYRIRVRLSRK
P62918	60	IVKDIIHDPGRGAPLAKVVFRDPYRFKKRTELF
P62908	132	RRACYGVLRFIMESGAKGCEVVVSGKLRGQRAK
P62908	62	TEIIILATRTQNVLGEKGRRIRELTAVVQKRFG
P63028	112	MKSLKGKLEEQKPERVKPFMTGAAEQIKHILAN
P32921	158	FSHRDMNQILDAYENKKPFYLYTGRGPSSEAMH
Q9CXW4	159	DKKRRTGCIGAKHRISKEEAMRWFQQKYDGIIL
Q9CXW4	52	AAKVLEQLTGQTPVFSKARYTVRSFGIRRNEKI
Q9CXW4	85	AVHCTVRGAKAEEILEKGLKVREYELRKNNFSD
Q921G7	124	IGAHTLSGACLDPAAFKELFPDWKEKGAPLNTP
Q921G7	131	GACLDPAAFKELFPDWKEKGAPLNTPVTEDRFA
Q921G7	133	CLDPAAFKELFPDWKEKGAPLNTPVTEDRFAIL
Q921G7	283	AQTYGIGLKELWIIDEKKWKPGRVDHTVGWPLD
Q921G7	284	QTYGIGLKELWIIDEKKWKPGRVDHTVGWPLDR
Q921G7	415	THTAMKSGSLAAESIFKQLTSENLQSKTTGLHV
Q921G7	87	VIVGAGPAGLSAAIRLKQLAAEQGKDIRVCLVE
Q921G7	95	GLSAAIRLKQLAAEQGKDIRVCLVEKAAQIGAH
Q8QZT1	171	NVPYVMSRGATPYGGVKLEDLIVKDGLTDVYNK
Q8QZT1	178	RGATPYGGVKLEDLIVKDGLTDVYNKIHMGNCA
Q8QZT1	187	KLEDLIVKDGLTDVYNKIHMGNCAENTAKKMNI
Q8QZT1	199	DVYNKIHMGNCAENTAKKMNISRQEQDTYALSS
Q8QZT1	220	SRQEQDTYALSSYTRSKEAWDAGKFASEITPIT
Q8QZT1	227	YALSSYTRSKEAWDAGKFASEITPITISVKGKP
Q8QZT1	240	DAGKFASEITPITISVKGKPDVVVKEDEEYKRV
Q8QZT1	242	GKFASEITPITISVKGKPDVVVKEDEEYKRVDF
Q8QZT1	248	ITPITISVKGKPDVVVKEDEEYKRVDFSKVPKL
Q8QZT1	254	SVKGKPDVVVKEDEEYKRVDFSKVPKLKTVFQK
Q8QZT1	260	DVVVKEDEEYKRVDFSKVPKLKTVFQKENGTIT
Q8QZT1	263	VKEDEEYKRVDFSKVPKLKTVFQKENGTITAAN
Q8QZT1	265	EDEEYKRVDFSKVPKLKTVFQKENGTITAANAS
Q8QZT1	270	KRVDFSKVPKLKTVFQKENGTITAANASTLNDG
Q8QZT1	304	AALVLMTAEAAQRLNVKPLARIAAFADAAVDPI
Q8QZT1	33	RGLLQEVRCLERSYASKPTLNEVVIVSAIRTPI
Q8QZT1	335	PIDFPLAPAYAVPKVLKYAGLKKEDIAMWEVNE
Q8QZT1	63	TPIGSFLGSLASQPATKLGTAAIQGAIEKAGIP
Q8QZT1	75	QPATKLGTAAIQGAIEKAGIPKEEVKEVYMGNV
Q8QZT1	80	LGTAAIQGAIEKAGIPKEEVKEVYMGNVIQGGE
Q99LB7	174	SNQQRLNEYKRLMSLGKAYGIESHVLSPAETKS
Q99LB7	189	GKAYGIESHVLSPAETKSLYPLMNVDDLYGTLY
Q99LB7	278	SIQTPCVVNCAGVWASKVGRMAGVKVPLVAMHH
Q99LB7	374	FTQHIEGAINRVPVLEKTGIKSTVCGPESFTPD
Q99LB7	378	IEGAINRVPVLEKTGIKSTVCGPESFTPDHKPL
Q99LB7	38	NLGLQPLATEARPTTEKSVPYQRTLKEEAQGAS
Q99LB7	392	GIKSTVCGPESFTPDHKPLMGEAPELRGFFLGC
Q99LB7	535	QVLDYDYYGAYGNQAHKDYTYSRLLGDEYTFDF
Q99LB7	803	PDDSPLEAGLAFTCKLKTSVPFLGREALEKQRA
Q99LB7	816	CKLKTSVPFLGREALEKQRATGLRRRLICLTVE
Q99LB7	885	GYIRDPSGGPVSLDFVKNGEYALERMGVTYAAQ
Q99LB7	905	YALERMGVTYAAQVHLKSPFDPDNKRVKGIYXX
Q99LB7	913	TYAAQVHLKSPFDPDNKRVKGIYXXXXXXXXXX
Q9CR68	168	IEIKLSDIPEGKNMAFKWRGKPLFVRHRTKKEI
Q9CPQ8	11	XXXXXXMAKFIRNFAEKAPSMVAAAVTYSKPRL
Q9CPQ8	24	FAEKAPSMVAAAVTYSKPRLATFWHYAKVELVP
Q9CPQ8	35	AVTYSKPRLATFWHYAKVELVPPTPAEIPTAIQ
Q9CPQ8	54	LVPPTPAEIPTAIQSVKKIIQSAKTGSFKHLTV
Q9CPQ8	55	VPPTPAEIPTAIQSVKKIIQSAKTGSFKHLTVK
Q9CPQ8	61	EIPTAIQSVKKIIQSAKTGSFKHLTVKEAVLNG
Q9CPQ8	66	IQSVKKIIQSAKTGSFKHLTVKEAVLNGLVATE
Q9D172	149	GGFGAAKNLSTFAVDGKDCKVNKEVERVLKEFH
Q9D172	155	KNLSTFAVDGKDCKVNKEVERVLKEFHGAKKPI
Q9D172	162	VDGKDCKVNKEVERVLKEFHGAKKPIGLCCIAP
Q9D172	186	PIGLCCIAPVLAAKVIKGVEVTVGHEQEEGGKW
Q9D172	201	IKGVEVTVGHEQEEGGKWPYAGTAEAIKALGAK
Q9D172	221	AGTAEAIKALGAKHCVKGVTEAHVDQKNKVVTT
Q9D172	231	GAKHCVKGVTEAHVDQKNKVVTTPAFMCETALH
Q8K2B3	167	VELENYGMPFSRTEDGKIYQRAFGGQSLKFGKG
Q8K2B3	179	TEDGKIYQRAFGGQSLKFGKGGQAHRCCCVADR
Q8K2B3	250	VIALCIEDGSIHRIRAKNTVIATGGYGRTYFSC
Q8K2B3	335	INSQGERFMERYAPVAKDLASRDVVSRSMTLEI
Q8K2B3	480	GRACALSIAESCRPGDKVPSIKANAGEESVMNL
Q8K2B3	485	LSIAESCRPGDKVPSIKANAGEESVMNLDKLRF
Q8K2B3	498	PSIKANAGEESVMNLDKLRFADGSIRTSELRLN
Q8K2B3	517	FADGSIRTSELRLNMQKSMQNHAAVFRVGSVLQ
Q8K2B3	538	HAAVFRVGSVLQEGCEKISQLYGDLKHLKTFDR
Q8K2B3	547	VLQEGCEKISQLYGDLKHLKTFDRGMVWNTDLV
Q8K2B3	550	EGCEKISQLYGDLKHLKTFDRGMVWNTDLVETL
Q8K2B3	598	AEARKESRGAHAREDYKVRVDEYDYSKPIQGQQ
Q8K2B3	608	HAREDYKVRVDEYDYSKPIQGQQKKPFGEHWRK
Q8K2B3	615	VRVDEYDYSKPIQGQQKKPFGEHWRKHTLSYVD
Q8K2B3	633	PFGEHWRKHTLSYVDIKTGKVTLEYRPVIDKTL
Q8K2B3	636	EHWRKHTLSYVDIKTGKVTLEYRPVIDKTLNEA
Q99LP6	120	IQGFCKDLLEVADILEKATQSVPKEEISNNNPH
Q99LP6	169	KVFTKHGLLRLDPIGAKFDPYEHEALFHTPVEG
Q99LP6	215	YKLHGRTLRPALVGVVKDAXXXXXXXXXXXXXX
Q99LP6	94	YKRALADTENLRQRSQKLVEEAKLYGIQGFCKD
Q91VM9	100	ENLFNMVVEIPRWTNAKMEIATEEPLNPIKQDI
Q91VM9	211	TDWKIIAINVNDPEAEKFHDIDDVKKFKPGYLE
Q91VM9	219	NVNDPEAEKFHDIDDVKKFKPGYLEATLNWFRL
Q91VM9	220	VNDPEAEKFHDIDDVKKFKPGYLEATLNWFRLY
Q91VM9	222	DPEAEKFHDIDDVKKFKPGYLEATLNWFRLYKV
Q91VM9	242	LEATLNWFRLYKVPDGKPENKFAFNGEFKNKAF
Q91VM9	246	LNWFRLYKVPDGKPENKFAFNGEFKNKAFALDV
Q91VM9	254	VPDGKPENKFAFNGEFKNKAFALDVINSAHERW
Q91VM9	256	DGKPENKFAFNGEFKNKAFALDVINSAHERWKE
Q91VM9	271	NKAFALDVINSAHERWKEMVMKKCDKGAISCVN
Q91VM9	316	EEARSLVESVPTPSMNKESNVEEEVWHFLRNXX
Q91VM9	68	GHYISPFHDIPLKADCKEEHDIPRKKARNDEYE
O35379	504	TKTYQVAHMKSKDNRIKLMNEILNGIKVLKLYA
Q9CRB8	123	SLYVLGTMTHWPPTVRKWTTTTLGLLAIPVIIH
Q8BH04	108	CWLARTDPKDVARVESKTVIVTPSQRDTVPLLA
Q8BH04	457	PEGVPIDAIIFGGRRPKGVPLVYEAFNWRHGVF
Q8BH04	491	GSAMRSESTAAAEHKGKTIMHDPFAMRPFFGYN
Q8BH04	90	LALLEEQGLIRKLPKYKNCWLARTDPKDVARVE
Q9CR57	160	AVAKAAIAAAAAAAAAKAKVPAKKATGPGKKAA
Q9CR57	189	KKAAGQKAPAQKAAGQKAAPPAKGQKGQKTPAQ
Q9CR57	206	AAPPAKGQKGQKTPAQKAPAPKAAGKKAXXXXX
Q9CR57	79	KFPHSARQKYVRKAWEKADINTKWAATRWAKKI
Q9CR57	85	RQKYVRKAWEKADINTKWAATRWAKKIDARERK
Q9EQI8	217	KFLGNAPCGHYKFKFPKAIQTESDLGVKVFFFK
Q9EQI8	246	FFFKALLLTGDFVQAGKKSRHVWASKEELGDYL
Q6ZWN5	66	LAKIRKAARELLTLDEKDPRRLFEGNALLRRLV
Q6ZWN5	93	LLRRLVRIGVLDEGKMKLDYILGLKIEDFLERR
Q8BWF0	101	EARAAVRAAYDAFNSWKGVSVKERSLLLRKWYD
Q8BWF0	106	VRAAYDAFNSWKGVSVKERSLLLRKWYDLMIQN
Q8BWF0	114	NSWKGVSVKERSLLLRKWYDLMIQNKDDLAKII
Q8BWF0	123	ERSLLLRKWYDLMIQNKDDLAKIITAESGKPLK
Q8BWF0	172	SEEARRIYGDIIYTSAKDKRGLVLKQPVGVAAI
Q8BWF0	174	EARRIYGDIIYTSAKDKRGLVLKQPVGVAAIIT
Q8BWF0	253	IPAGVYNVIPCSRNKAKEVGEVLCTDPLVSKIS
Q8BWF0	347	SNRFLVQRGIHDSFVTKFAEAMKKSLRVGNGFE
Q8BWF0	353	QRGIHDSFVTKFAEAMKKSLRVGNGFEEGTTQG
Q8BWF0	354	RGIHDSFVTKFAEAMKKSLRVGNGFEEGTTQGP
Q8BWF0	375	GNGFEEGTTQGPLINEKAVEKVEKQVNDAVAKG
Q8BWF0	390	EKAVEKVEKQVNDAVAKGATVVTGGKRHQSGGN
Q8BWF0	74	LPAPATFPVYDPASGAKLGTVADCGVPEARAAV
P63158	146	GEMWNNTAADDKQPYEKKAAKLKEKYEKDIAAY
Q61017	8	XXXXXXXXXMAQDLSEKELLRMEVEQLKKEVKN
Q9Z2I9	108	SKDVVIKAQVLAGGRGKGTFTSGLKGGVKIVFS
Q9Z2I9	116	QVLAGGRGKGTFTSGLKGGVKIVFSPEEAKAVS
Q9Z2I9	129	SGLKGGVKIVFSPEEAKAVSSQMIGQKLITKQT
Q9Z2I9	139	FSPEEAKAVSSQMIGQKLITKQTGEKGRICNQV
Q9Z2I9	143	EAKAVSSQMIGQKLITKQTGEKGRICNQVLVCE
Q9Z2I9	148	SSQMIGQKLITKQTGEKGRICNQVLVCERKYPR
Q9Z2I9	205	GVNIEDVAAENPEAIVKEPIDIVEGIKKEQAVT
Q9Z2I9	215	NPEAIVKEPIDIVEGIKKEQAVTLAQKMGFPSN
Q9Z2I9	216	PEAIVKEPIDIVEGIKKEQAVTLAQKMGFPSNI
Q9Z2I9	225	DIVEGIKKEQAVTLAQKMGFPSNIVDSAAENMI
Q9Z2I9	78	ELLQEAGVSVPKGFVAKSSDEAYAIAKKLGSKD
Q9Z2I9	88	PKGFVAKSSDEAYAIAKKLGSKDVVIKAQVLAG
Q9Z2I9	93	AKSSDEAYAIAKKLGSKDVVIKAQVLAGGRGKG
Q60864	237	NKKQALKEKELGNDAYKKKDFDKALKHYDRAKE
Q60864	446	GYTRKAAALEAMKDYTKAMDVYQKALDLDSSCK
Q60864	78	CKTVDLKPDWGKGYSRKAAALEFLNRFEEAKRT
Q8BHN3	908	VVIMGAGKPAAVVLQTKGSPESRLSFQHDPETS
P68040	175	NSSNPIIVSCGWDKLVKVWNLANCKLKTNHIGH
P68040	183	SCGWDKLVKVWNLANCKLKTNHIGHTGYLNTVT
P63242	121	SGEVREDLRLPEGDLGKEIEQKYDCGEEILITV
P63242	68	GHAKVHLVGIDIFTGKKYEDICPSTHNMDVPNI
P67984	69	AGNLGGGVVTIERSKSKITVTSEVPFSKRYLKY
P67984	80	ERSKSKITVTSEVPFSKRYLKYLTKKYLKKNNL
P62281	30	PTIFQNKKRVLLGETGKEKLPRYYKNIGLGFKT
P62281	58	LGFKTPKEAIEGTYIDKKCPFTGNVSIRGRILS
P62301	27	LSQSALPYRRSVPTWLKLTSDDVKEQIYKLAKK
P62301	34	YRRSVPTWLKLTSDDVKEQIYKLAKKGLTPSQI
P62301	43	KLTSDDVKEQIYKLAKKGLTPSQIGVILRDSHG
P63323	116	PRKVVGCSCVVVKDYGKESQAKDVIEEYFKCKK
P63323	129	DYGKESQAKDVIEEYFKCKKXXXXXXXXXXXXX
P14131	109	VAYYQKYVDEASKKEIKDILIQYDRTLLVADPR
P14131	98	YAIRQSISKALVAYYQKYVDEASKKEIKDILIQ
P63276	103	EVSALDQEIIEVDPDTKEMLKLLDFGSLSNLQV
P63276	19	RVRTKTVKKAARVIIEKYYTRLGNDFHTNKRVC
P62245	84	RLNKCGVISPRFDVQLKDLEKWQNNLLPSRQFG
P62245	88	CGVISPRFDVQLKDLEKWQNNLLPSRQFGFIVL
P62274	33	GSRSCRVCSNRHGLIRKYGLNMCRQCFRQYAKD
P62242	128	WYESHYALPLGRKKGAKLTPEEEEILNKKRSKK
P62242	157	RSKKIQKKYDERKKNAKISSLLEEQFQQGKLLA
P19096	1071	AIYIDPATHRQKVYRLKEDTQVADVTTSRCLGI
P19096	2427	FAAVSFYHKLRAADQYKPKAKYHGNVTLLRAKT
P19096	673	AVNEFVEQLKQEGVFAKEVRTGGLAFHSYFMEG
P19096	993	PPESASVSRLTQGEVYKELRLRGYDYGPQFQGI
Q9WUM4	419	KVVKKNILDSKPAANKKSELSCAPKKPTDTASV
Q8VBT1	139	AAAKEPVSNKEQKLEKKILKGLGKEANLLMQNL
Q61753	394	LLREASKQADVNLVNAKLLVKEAGLNVTTSHNP
Q61753	8	XXXXXXXXXMAFANLRKVLISDSLDPCCRKILQ
Q8K310	522	SGYSDSAVLKLAEPYGKIKNYILMRMKSQAFIE
Q99KP6	244	DLCPSDTNKILTGGADKNVVVFDKSTEQILATL
Q9QXF8	191	HRNYDYILSTGCAPPGKNIYYKSDLTKDITTSV
Q9QXF8	196	YILSTGCAPPGKNIYYKSDLTKDITTSVLTVNN
Q9QXF8	201	GCAPPGKNIYYKSDLTKDITTSVLTVNNKAHMV
Q9QXF8	238	TVQVPGTGRDGSPGFSKFRLSYYPHCLASFTEL
Q9QXF8	46	VWQLYIGDTRSRTAEYKAWLLGLLRQHGCHRVL
Q8VDN2	661	AARLNIPVNQVNPRDAKACVVHGSDLKDMTSEE
P68433	24	ARKSTGGKAPRKQLATKAARKSAPATGGVKKPH
P68433	28	TGGKAPRKQLATKAARKSAPATGGVKKPHRYRP
P05213	163	SGFTSLLMERLSVDYGKKSKLEFSIYPAPQVST
P05213	394	LSNTTAIAEAWARLDHKFDLMYAKRAFVHWYVG
P05213	401	AEAWARLDHKFDLMYAKRAFVHWYVGEGMEEGE
Q99LX0	148	KMMNGSHYSYSESRVEKDGLILTSRGPGTSFEF
Q99LX0	182	LAIVEALVGKDMANQVKAPLVLKDXXXXXXXXX
P10126	165	IVGVNKMDSTEPPYSQKRYEEIVKEVSTYIKKI
P10126	172	DSTEPPYSQKRYEEIVKEVSTYIKKIGYNPDTV
P10126	179	SQKRYEEIVKEVSTYIKKIGYNPDTVAFVPISG
P10126	255	TRPTDKPLRLPLQDVYKIGGIGTVPVGRVETGV
P10126	273	GGIGTVPVGRVETGVLKPGMVVTFAPVNVTTEV
P10126	392	KEKIDRRSGKKLEDGPKFLKSGDAAIVDMVPGK
P10126	44	IYKCGGIDKRTIEKFEKEAAEMGKGSFKYAWVL
Q9D0M5	36	DAVDCATQAMEKYNIEKDIAAYIKKEFDKKYNP
Q99PG0	297	NWSSLLPERYKKSPVYKNPTPGSSELAQKYPGF
Q99PG0	353	ITCQYDVLRDDGLMYVKRLQNVGVHVTHHHVED
Q8BMS4	197	NIKIAQHHKSFDPVLDKRIQYKVCSLEEAVDES
Q8BKZ9	321	ADCDLGAVLKVRRDLVKDDIKVSVNDFIIRAAA
Q8BKZ9	325	LGAVLKVRRDLVKDDIKVSVNDFIIRAAAVTLK
Q8BKZ9	341	KVSVNDFIIRAAAVTLKQMPGVNVTWDGEGPKQ
Q8BKZ9	394	IKDAAAKGIQEIADSVKVLSKKARDGKLMPEEY
O08795	142	SLQQLAEVTREGFRLKKILIEEWKTAREEKQSK
O08795	166	TAREEKQSKLLELQAGKKSLEDQVETLRAAKEE
P17095	7	XXXXXXXXXXMSESGSKSSQPLASKQEKDGTEK
Q91ZJ5	291	RCEFVMEVTNKTRADVKGGTLTQYEGKLRLVEI
Q91ZJ5	319	RLVEIAQVPKAHVDEFKSVSKFKIFNTNNLWIS
Q91ZJ5	69	KDLDGFRKLFHRFLQEKGPSVDWGKIQRPPEDS
Q91ZJ5	91	WGKIQRPPEDSIQPYEKIKARGLPDNISSVLNK
P97742	180	LYSFQTSLPRLPVPAVKDTVSRYLESVRPLMKE
Q99JT1	529	PQVVMDVKKRNPKAINKLIGLVRKASHSRADPA
Q9QZF2	376	RGKLALQEKPSTGTLEKLVSEAKAQLRDIQDFW
Q61166	83	LEHEYIQNFKILQAGFKRMGVDKIIPVDKLVKG
Q9DCN2	115	SDDDKGFVDLVVKVYFKDTHPKFPAGGKMSQYL
Q9DCN2	126	VKVYFKDTHPKFPAGGKMSQYLENMKIGDTIEF
Q9DCN2	154	DTIEFRGPNGLLVYQGKGKFAIRADKKSNPVVR
Q9DCN2	42	LFQRSTPAITLENPDIKYPLRLIDKEVISPDTR
Q9DCN2	50	ITLENPDIKYPLRLIDKEVISPDTRRFRFALPS
P62259	118	DVLDKHLIPAANTGESKVFYYKMKGDYHRYLAE
P62259	142	GDYHRYLAEFATGNDRKEAAENSLVAYKAASDI
Q99KI0	138	STIHCDHLIEAQVGGEKDLRRAKDINQEVYNFL
Q99KI0	144	HLIEAQVGGEKDLRRAKDINQEVYNFLATAGAK
Q99KI0	228	DAVDVMAGIPWELKCPKVIGVKLTGSLSGWTSP
Q99KI0	233	MAGIPWELKCPKVIGVKLTGSLSGWTSPKDVIL
Q99KI0	245	VIGVKLTGSLSGWTSPKDVILKVAGILTVKGGT
Q99KI0	309	TTSVFPYNHRMKKYLSKTGRTDIANLAEEFKDH
Q99KI0	31	LGVRQYHVASVLCQRAKVAMSHFEPSEYIRYDL
Q99KI0	401	CTNSSYEDMGRSAAVAKQALAHGLKCKSQFTIT
Q99KI0	411	RSAAVAKQALAHGLKCKSQFTITPGSEQIRATI
Q99KI0	465	GPCIGQWDRKDIKKGEKNTIVTSYNRNFTGRND
Q99KI0	50	MSHFEPSEYIRYDLLEKNINIVRKRLNRPLTLS
Q99KI0	517	IAGTLKFNPETDFLTGKDGKKFKLEAPDADELP
Q99KI0	520	TLKFNPETDFLTGKDGKKFKLEAPDADELPRSD
Q99KI0	521	LKFNPETDFLTGKDGKKFKLEAPDADELPRSDF
Q99KI0	523	FNPETDFLTGKDGKKFKLEAPDADELPRSDFDP
Q99KI0	549	PRSDFDPGQDTYQHPPKDSSGQRVDVSPTSQRL
Q99KI0	573	DVSPTSQRLQLLEPFDKWDGKDLEDLQILIKVK
Q99KI0	577	TSQRLQLLEPFDKWDGKDLEDLQILIKVKGKCT
Q99KI0	591	DGKDLEDLQILIKVKGKCTTDHISAAGPWLKFR
Q99KI0	605	KGKCTTDHISAAGPWLKFRGHLDNISNNLLIGA
Q99KI0	628	NISNNLLIGAINIENGKANSVRNAVTQEFGPVP
Q99KI0	689	HAALEPRHLGGRAIITKSFARIHETNLKKQGLL
Q99KI0	700	RAIITKSFARIHETNLKKQGLLPLTFADPSDYN
Q99KI0	723	LTFADPSDYNKIHPVDKLTIQGLKDFAPGKPLK
Q99KI0	730	DYNKIHPVDKLTIQGLKDFAPGKPLKCVIKHPN
Q99KI0	736	PVDKLTIQGLKDFAPGKPLKCVIKHPNGTQETI
Q99KI0	739	KLTIQGLKDFAPGKPLKCVIKHPNGTQETILLN
Q99KI0	86	VYGHLDDPANQEIERGKTYLRLRPDRVAMQDAT
Q920E5	293	RASPQQRQILEENYGQKDPEKVARVKALYEALD
Q920E5	31	QNFIQHFSQIVKVLTEKELGHPEIGDAIARLKE
Q920E5	57	AIARLKEVLEYNALGGKYNRGLTVVQAFQELVE
Q78PY7	641	QALSKVHFTAERSAYYKPLLSAEEAAKQRKEKV
Q99JB2	114	TLQIDGVLYLRIMDPYKASYGVEDPEYAVTQLA
Q99JB2	145	LAQTTMRSELGKLSLDKVFRERESLNANIVDAI
Q99JB2	221	LESEGTRESAINVAEGKKQAQILASEAEKAEQI
Q99JB2	233	VAEGKKQAQILASEAEKAEQINQAAGEASAVLA
P54869	118	INSLCLTVVQRLMERTKLPWDAVGRLEVGTETI
P54869	221	ARPTGGAGAVAMLIGPKAPLVLEQGLRGTHMEN
P54869	243	EQGLRGTHMENAYDFYKPNLASEYPLVDGKLSI
P54869	256	DFYKPNLASEYPLVDGKLSIQCYLRALDRCYAA
P54869	306	FTLDDVQYMIFHTPFCKMVQKSLARLMFNDFLS
P54869	310	DVQYMIFHTPFCKMVQKSLARLMFNDFLSSSSD
P54869	327	SLARLMFNDFLSSSSDKQNNLYKGLEAFRGLKL
P54869	333	FNDFLSSSSDKQNNLYKGLEAFRGLKLEETYTN
P54869	342	DKQNNLYKGLEAFRGLKLEETYTNKDVDKALLK
P54869	350	GLEAFRGLKLEETYTNKDVDKALLKASLDMFNQ
P54869	354	FRGLKLEETYTNKDVDKALLKASLDMFNQKTKA
P54869	358	KLEETYTNKDVDKALLKASLDMFNQKTKASLYL
P54869	367	DVDKALLKASLDMFNQKTKASLYLSTNNGNMYT
P54869	427	SYGSGLAASFFSFRVSKDASPGSPLEKLVSSVS
P54869	437	FSFRVSKDASPGSPLEKLVSSVSDLPKRLDSRR
P54869	447	PGSPLEKLVSSVSDLPKRLDSRRRMSPEEFTEI
P54869	473	PEEFTEIMNQREQFYHKVNFSPPGDTSNLFPGT
P54869	52	FSTIPPAPLAKTDTWPKDVGILALEVYFPAQYV
P54869	83	YVDQTDLEKFNNVEAGKYTVGLGQTRMGFCSVQ
Q921X9	102	AESRKLCKKMKVDLSPKDKKIELFHYQDGAFHM
Q921X9	137	DRAVTLKSIVAFLKDPKGPPLWEEDPGAKDVVH
Q9CQF9	415	VDGMHVWKTFSRDILTKEQISKLFLSYDYAVRK
P47911	102	KVEKKKKKEKVLATVTKTVGGDKNGGTRVVKLR
P47911	139	YYPTEDVPRKLLSHGKKPFSQHVRRLRSSITPG
P47911	215	QKFVIATSTKVDISDVKIPKHLTDAYFKKKQLR
P47911	226	DISDVKIPKHLTDAYFKKKQLRKPRHQEGEIFD
P47911	259	TEKEKYEITEQRKADQKAVDLQILPKIKAVPQL
P47911	268	EQRKADQKAVDLQILPKIKAVPQLQGYLRSQFS
Q9CRB9	142	QLEEKDRVMRKQDAFYKEQLARLEERSSEFYKV
Q9CRB9	157	YKEQLARLEERSSEFYKVTTEEYQKAAEEVEAK
Q9CRB9	76	EDLKRRVAEELALEQAKKESEHQRRLKQARDLE
Q8BVI4	124	SMWTSTISSHLATKHLKEGGLLTLAGAKAALDG
Q8BVI4	233	KRPNSGSLIQVVTTDGKTELTPAYFXXXXXXXX
Q8BVI4	70	TDSFTEQADQVTADVGKLLGDQKVDAILCVAGG
Q8BVI4	76	QADQVTADVGKLLGDQKVDAILCVAGGWAGGNA
Q8BVI4	93	VDAILCVAGGWAGGNAKSKSLFKNCDMMWKQSM
Q8BVI4	99	VAGGWAGGNAKSKSLFKNCDMMWKQSMWTSTIS
Q9CQX2	30	EGSEPSVTYYRLEEVAKRNSAEETWMVIHGRVY
Q9CQX2	88	ESFEDVGHSPDAREMLKQYYIGDVHPSDLKPKG
Q9D2G2	155	TPLFTLRKTGAAPAKAKPAETPAPAHKAEPAAP
Q9D2G2	268	FNEVDMSNIQEMRARHKDAFLKKHNLKLGFMSA
Q9D2G2	273	MSNIQEMRARHKDAFLKKHNLKLGFMSAFVKAS
Q9D2G2	278	EMRARHKDAFLKKHNLKLGFMSAFVKASAFALQ
Q9D2G2	308	ALQEQPVVNAVIDDATKEVVYRDYIDISVAVAT
Q9D2G2	354	TMNYADIERTINELGEKARKNELAIEDMDGGTF
Q8R5F7	695	LFFDNKKMLKKLAENPKYENEKLIKLRNTILEQ
Q9DBG6	460	GQEVVFVAEPDNKNVYKFELDTSERKIEFDSAS
Q99KC8	664	ESANLVLKKSACSAIQKKKTNSSTNKSNLKKEH
Q9JM76	29	TKLIGNMALLPLRSQFKGPAPRETKDTDIVDEA
Q9JM76	56	DIVDEAIYYFKANVFFKNYEIKNEADRTLIYIT
Q9JM76	61	AIYYFKANVFFKNYEIKNEADRTLIYITLYISE
Q8BH95	101	IVLTGGDKAFAAGADIKEMQNRTFQDCYSSKFL
Q8BH95	115	DIKEMQNRTFQDCYSSKFLSHWDHITRVKKPVI
Q8BH95	204	AMEMVLTGDRISAQDAKQAGLVSKIFPVEKLVE
Q8BH95	211	GDRISAQDAKQAGLVSKIFPVEKLVEEAIQCAE
Q8BH95	217	QDAKQAGLVSKIFPVEKLVEEAIQCAEKIASNS
Q8BH95	282	TFATDDRREGMTAFVEKRKANFKDHXXXXXXXX
Q8BH95	288	RREGMTAFVEKRKANFKDHXXXXXXXXXXXXXX
Q8BH95	41	RRFASGANFQYIITEKKGKNSSVGLIQLNRPKA
Q8BH95	43	FASGANFQYIITEKKGKNSSVGLIQLNRPKALN
Q9R0P3	200	GKKAFSGYLGPDESKWKAYDATCLVKAYSGSQI
Q9R0P3	4	XXXXXXXXXXXXXMALKQISSNRCFGGLQKVFE
Q9DCS3	248	GADYVLTEEELRMPETKTIFKDLPLPRLALNCV
Q9DCS3	252	VLTEEELRMPETKTIFKDLPLPRLALNCVGGKS
Q9DCS3	267	FKDLPLPRLALNCVGGKSSTELLRHLAPGGTMV
Q9DCS3	316	LIFKDLKLRGFWLSQWKKNHSPDEFKELILTLC
Q9DCS3	61	ALVYGNHGDPAKVVQLKNLELTAVEGSDVHVRM
Q9Z210	107	LNRALYFACDNVLWAGKSGLAPRVDQEKWAQRS
Q6ZQF0	164	AGEVGSKKYLVAANLKKPILLPSWIKTLWEKSQ
Q9D1D4	133	IPDQLVILDMKHGVEAKNYEEIAKVEKLKPLEV
Q9D1D4	87	RTHLKITDSAGHILYAKEDATKGKFAFTTEDYD
Q9JHI5	211	FWITNGPDADILVVYAKTDLTAVPASRGITAFI
Q9JHI5	239	ITAFIVEKGMPGFSTSKKLDKLGMRGSNTCELV
Q9JHI5	260	LGMRGSNTCELVFEDCKVPAANVLSQESKGVYV
Q9JHI5	316	LDHTIPYLHVREAFGQKIGQFQLMQGKMADMYT
Q9JHI5	56	INGLNEEQKQLRHTISKFLQENLAPKAQEIDQT
Q9JHI5	65	QLRHTISKFLQENLAPKAQEIDQTNDFKNLREF
Q9JHI5	76	ENLAPKAQEIDQTNDFKNLREFWKQLGSLGVLG
Q91XV3	170	AGPEAKSDAAPAASDSKPSSAEPAPSSKETPAA
Q91ZA3	115	VKMADEAVCVGPAPTSKSYLNMDAIMEAIKKTR
Q91ZA3	128	PTSKSYLNMDAIMEAIKKTRAQAVHPGYGFLSE
Q91ZA3	129	TSKSYLNMDAIMEAIKKTRAQAVHPGYGFLSEN
Q91ZA3	146	TRAQAVHPGYGFLSENKEFAKRLAAEDVTFIGP
Q91ZA3	150	AVHPGYGFLSENKEFAKRLAAEDVTFIGPDTHA
Q91ZA3	184	QAMGDKIESKLLAKRAKVNTIPGFDGVVKDADE
Q91ZA3	196	AKRAKVNTIPGFDGVVKDADEAVRIAREIGYPV
Q91ZA3	223	EIGYPVMIKASAGGGGKGMRIAWDDEETRDGFR
Q91ZA3	258	SQEAASSFGDDRLLIEKFIDNPRHIEIQVLGDK
Q91ZA3	324	TRQAMGEQAVALAKAVKYSSAGTVEFLVDSQKN
Q91ZA3	381	LVQEMILVAKGYPLRHKQEDIPISGWAVECRVY
Q91ZA3	403	ISGWAVECRVYAEDPYKSFGLPSIGRLSQYQEP
Q91ZA3	492	HNIPLLREVIINTRFVKGDISTKFLSDVYPDGF
Q91ZA3	498	REVIINTRFVKGDISTKFLSDVYPDGFKGHTLT
Q91ZA3	509	GDISTKFLSDVYPDGFKGHTLTLSERNQLLAIA
Q91ZA3	554	RFQEHSRVPVIRPDVAKWELSVKLHDEDHTVVA
Q91ZA3	61	RSLSSVEYEPKEKTFDKILIANRGEIACRVIKT
Q91ZA3	644	TVYKVHILTKLAAELNKFMLEKVPKDTSSTLCS
Q91ZA3	649	HILTKLAAELNKFMLEKVPKDTSSTLCSPMPGV
Q64152	55	RESQMKETIMNQEKLAKLQAQVRIGGKGTARRK
Q8BFR5	234	GSALCALEQRDPELGVKSVQKLLDAVDTYIPVP
Q8BFR5	256	LDAVDTYIPVPTRDLDKPFLLPVESVYSIPGRG
Q8BFR5	286	GRGTVVTGTLERGILKKGDECELLGHNKNIRTV
Q8BFR5	361	SIQPHQKVEAQVYILSKEEGGRHKPFVSHFMPV
Q8BFR5	79	IGHVDHGKTTLTAAITKILAEGGGAKFKKYEEI
Q8BFR5	88	TLTAAITKILAEGGGAKFKKYEEIDNAPEERAR
Q99J39	167	RFLVQLRADLLEAQALKLVEGPHVREMNGVLKS
Q99J39	221	CEVLQKISECEAVHPVKNWMDMKRRVGPYRRCY
Q99J39	316	VELGTFLIKRVVKELQKEFPQLGAFSSLSPIPG
Q99J39	346	IPGFTKWLLGLLNVQGKEHGRNELFTDSECQEI
Q99J39	385	PVHESLKGFLSSGEWVKSEKLTQALQGPLMRLC
Q9CQ62	106	SRNIDVLKATAEEISSKTGNKVHAIRCDVRDPD
Q9CQ62	244	WGRYGMRFNIIQPGPIKTKGAFSRLDPTGRFEK
Q9CQ62	246	RYGMRFNIIQPGPIKTKGAFSRLDPTGRFEKEM
Q9CQ62	260	KTKGAFSRLDPTGRFEKEMIDRIPCGRLGTMEE
Q9CQ62	315	FDGGEEVFLSGEFNSLKKVTKEEWDIIEGLIRK
Q9CQ62	316	DGGEEVFLSGEFNSLKKVTKEEWDIIEGLIRKT
Q9CQ62	319	EEVFLSGEFNSLKKVTKEEWDIIEGLIRKTKGS
Q9CQ62	36	GPQRFFSFGTKTLYQSKDAPQSKFFQPVLKPML
Q9CQ62	42	SFGTKTLYQSKDAPQSKFFQPVLKPMLPPDAFQ
Q9CQ62	49	YQSKDAPQSKFFQPVLKPMLPPDAFQGKVAFIT
Q9CQ62	60	FQPVLKPMLPPDAFQGKVAFITGGGTGLGKAMT
Q9CQ62	73	FQGKVAFITGGGTGLGKAMTTFLSTLGAQCVIA
Q9CQ62	97	TLGAQCVIASRNIDVLKATAEEISSKTGNKVHA
Q6ZQ38	574	SFDATPYIKDLFTCTIKRLKAADIDQEVKERAI
Q8K0E8	303	DPYKKGFGNIATNEDAKKYCGLPGEYWLGNDKI
Q6P8J7	200	ERREVENVAITALEGLKGDLAGRYYKLSEMTEQ
Q6P8J7	344	GVHVRIPKLSKDPRFSKILENLRLQKRGTGGVD
Q8BP40	316	LEGNLLKTVDPTTAPSKTRKMYLYATHDVTLLP
Q6PB44	285	RVAYFQSALDKLNEAIKLAKGQPDTVQDALRFA
Q9CR24	70	SRLVGRHKGEVSFPGGKCDPDDQDVIHTALRET
Q9CR24	96	HTALRETQEELGLEVPKEHVWGVLQPVYDREKA
Q9DCN1	10	XXXXXXXMSSVKRNPKKEMISELHSSAAEGNVA
Q9DCN1	185	SQQPEVRLCQLNYPDVKGYLAQPEKITLVFLGV
Q9DCN1	292	AWHSRYKFCPTCGSATKIEEGGYKRVCVRETCP
Q9CQF4	130	ERSEQEEELESEPGVAKDYKDLEKVVQSFRYDV
Q9CQF4	133	EQEEELESEPGVAKDYKDLEKVVQSFRYDVILK
Q9CQF4	137	ELESEPGVAKDYKDLEKVVQSFRYDVILKTGLD
Q99P30	161	FFVPLDYFLHPQVYYQKQITQSGRDFIMHCFEY
Q99P30	178	QITQSGRDFIMHCFEYKDPETGVNYLIQGMTSK
Q99P30	20	PCGLPEPVRNNLIDDAKARLRKSDVGTRYSHLS
Q99P30	65	RGGKLYLMFTVRSDKLKREPGEVCFPGGKRDPV
Q99P30	77	SDKLKREPGEVCFPGGKRDPVDTDDTATALREA
P55264	116	ATFFGCIGIDKFGEILKRKAADAHVDAHYYEQN
P55264	255	NETEAATFAREQGFETKDIKEIAKKAQALPKVN
P55264	50	DISAVVDKDFLDKYSLKPNDQILAEDKHKELFD
P55264	70	QILAEDKHKELFDELVKKFKVEYHAGGSTQNSM
Q7TPV4	9	XXXXXXXXMAEMKSPTKAEPATPAEAAQSDRHS
Q80Y14	147	VEELKKLGIRSALVDEKDQDSKXXXXXXXXXXX
Q80Y14	152	KLGIRSALVDEKDQDSKXXXXXXXXXXXXXXXX
Q80Y14	55	EQLDALVKKDKVVVFLKGTPEQPQCGFSNAVVQ
Q8K1R3	439	FMLHYEFPPYATNETGKVTGVNRRELGHGALAE
Q8K1R3	552	IEDYNGDMDFKIAGTNKGITALQADIKLPGVPI
Q8K1R3	582	VPIKIIMEAIQQASVAKKEILQIMNKTISKPRA
Q8K1R3	583	PIKIIMEAIQQASVAKKEILQIMNKTISKPRAS
Q8BL97	53	DSETKVYVGNLGTGAGKGELERAFSYYGPLRTV
Q91YW3	129	HLLLKQGKLDEAEDDFKKVLKSNPSEQEEKEAE
Q9DCV4	160	YAKRALEKKESSSAAHKWYAICISDVGDYEGIK
Q9DCV4	245	ANPPSSTYEEALRYFHKAEEVDPNFYSKNLLLL
Q66GT5	85	ITMNEEYETRFLCNTSKEWKKAGVEQLRLSTVD
Q91YY4	133	DNPTQRSKDQLIRAAVKFLDTDTICYRVEEPET
Q9DCM0	172	LLIRGCGRTDFQQGCAKTLYHSVHEKIFTLPGN
Q9DCM0	32	QSASGAPVLLRQMFEPKSCTYTYLLGDRESREA
Q9DCM0	66	LIDPVLETAHRDAQLIKELGLKLLYAVNTHCHA
Q921H8	173	GMGNPGNISSRLLESEKARDCLTPMGMTSENVA
Q921H8	234	CFRAEIVPVTTTVLDDKGDKKTITVSQDEGVRP
Q921H8	237	AEIVPVTTTVLDDKGDKKTITVSQDEGVRPSTT
Q5SX40	1594	EIDRKIAEKDEEIDQLKRNHIRVVESMQSTLDA
O35691	237	WNEHNAKIIKYIRTKTKPHLFYIPGRMCPATQK
O35129	250	AAKMLGEALSKNPGYIKLRKIRAAQNISKTIAT
O35129	6	XXXXXXXXXXXMAQNLKDLAGRLPAGPRGMGTA
O35129	89	PWFQYPIIYDIRARPRKISSPTGSKDLQMVNIS
O35129	97	YDIRARPRKISSPTGSKDLQMVNISLRVLSRPN
Q8BL66	1165	SHKQESIKEITNLKDAKQLLIQQKLELQGRVDS
Q8R3F5	312	HSNVSGQKYTHPQHIRKLLGQQVVSPVKWEQTM
Q923Z3	134	GPAVWGLRAQIDRKLYKQNMQKEILSTPLLTVQ
Q925I1	423	LFVDEADAFLRKRATEKISEDLRATLNAFLHRT
Q925I1	490	LPQREERERLVRMYFDKYVLKPATEGKQRLKVA
Q925I1	494	EERERLVRMYFDKYVLKPATEGKQRLKVAQFDY
Q925I1	512	ATEGKQRLKVAQFDYGKKCSEVAQLTEGMSGRE
Q925I1	8	XXXXXXXXXMSWLFGIKGPKGEGTGPPLPLPPA
Q9D3D9	136	VTLDMLDLGAARANLEKAQSELSGAADEAARAE
Q9D3D9	165	ARAEIQIRIEANEALVKALEXXXXXXXXXXXXX
Q8K157	291	QPGVQFYTGNFLDGTLKGKNGAVYPKHSGLCLE
Q9D6Y9	149	SPLIPHGSKLKVVITSKSGEILYRISPWAKYVV
Q9D6Y9	212	SLRIYESHVGISSHEGKIASYKHFTSNVLPRIK
Q9D6Y9	39	ADVPELARLLEIDPYLKPFAADFQRRYKKFSQV
Q9D8S4	205	KKAASHRALDDISESIKELQFYRNNIFKKKTDE
Q8VCF0	7	XXXXXXXXXXMTFAEDKTYKYIRDNHSKFCCVD
Q9D5A0	350	NMLYNSRSKLSDYFNIKRVPSELREKASVVNAE
Q03141	71	NYRLLKTIGKGNFAKVKLARHILTGREVAIKII
Q5SQB0	141	SEDEDEEDVKLLGMSGKRSAPGGGNKVPQKKVK
Q5SQB0	150	KLLGMSGKRSAPGGGNKVPQKKVKLDEDDEDDD
Q5SQB0	209	KGQESFKKQEKTPKTPKGPSSVEDIKAKMQASI
Q5SQB0	220	TPKTPKGPSSVEDIKAKMQASIEKGGSLPKVEA
Q5SQB0	227	PSSVEDIKAKMQASIEKGGSLPKVEAKFINYVK
Q5SQB0	237	MQASIEKGGSLPKVEAKFINYVKNCFRMTDQEA
Q5SWU9	1758	DPYKGYKYLYLTPQDYKRVSALNSVHCEHVEDE
Q5SXR6	1445	VLSPRLDHTRAVNYFSKVKQLPLVKPYLRSVQN
Q5SXR6	1539	NRWKQSVELCKKDSLYKDAMQYASESKDTELAE
Q5SXR6	741	FSQDPDVHFKYIQAACKTGQIKEVERICRESNC
Q5SXR6	810	YLYRNNLQKYIEIYVQKVNPSRLPVVIGGLLDV
Q6W9J6	96	MEQMGQKYWDDQTRIAKAAEQQIRVYFQKLRDY
Q8K411	1026	IGKSTHGLAILGPENSKIAKDPSWIIKXXXXXX
[truncated: 1,342 more rows]
